# Supplementary material for: Two-stage topic modelling of scientific publications: A case study of University of Nairobi, Kenya
Source: PLoS One. 2021 Jan 7;16(1):e0243208. doi: 10.1371/journal.pone.0243208 (PMC7790388; doi:10.1371/journal.pone.0243208)
Supplement: S1 Data — (CSV) [file pone.0243208.s006.csv]

doc_id	text
CAVS_1	continuous cultivation potato solanum tuberosum l monoculture systems represents greatest factor deteriorating soil organic matter som smallholder farms aim breaking norm 2 year field trial intercropping potato two legumes lima bean phaseolus lunatus dolichos lablab purpureus conducted upper midland 1552<U+202F>meters sea level masl lower highland 1854<U+202F>masl upper highland 2552<U+202F>masl …
CAVS_2	competition nitrogen n phosphorous p potato based intercropping systems decreases level nutrients available potato subsequently influences nitrogen phosphorous use efficiency field trial conducted four consecutive seasons 2014 short rains 2016 long rains assess effect incorporating legumes intercrops potato cropping systems n p uptake uptake efficiency potato crop nutrient use efficiency treatmen…
CAVS_3	competition nitrogen n phosphorous p potato based intercropping systems decreases level nutrients available potato subsequently influences nitrogen phosphorous use efficiency field trial conducted four consecutive seasons 2014 short rains 2016 long rains assess effect incorporating legumes intercrops potato cropping systems n p uptake uptake efficiency potato crop nutrient use efficiency treatmen…
CAVS_4	even though potato solanum tuberosum l based intercropping systems widely practised developing countries studies focused legumes companion intercrops study conducted assess effect incorporating legumes potato production system ground cover soil moisture content smc tuber legume yield potato equivalent yield pey gross net income benefit cost ratio bcr treatments comprised pure potato stand ps pota…
CAVS_5	aims assess effects potato legume intercropping selected soil physical chemical properties four consecutive growing seasons short rains 2014 long rains 2016 methods experiment laid randomised complete block design four replicates treatments potato dolichos pd potato garden pea pg potato bean pb intercropping systems pure stand potato ps every harvest crop residues ploughed back selected soil phys…
CAVS_6	rice important food crop human population ranking second among mostly consumed cereal grains worldwide upland rice production greatly constrained drought stress resulting rainfall variation patterns cultivation drought tolerant varieties considered best option drought management rice production already released upland rice varieties drought susceptible poor grain attributes hence aim study determ…
CAVS_7	inappropriate seed packaging seed dormancy affects seed quality consequently leads reduced crop stand low seedling vigour reduced yields objective study determine effect seed packaging material seed treatment viability dormancy rice seeds effect packaging material evaluated storing freshly harvested seeds basmati 370 bw 196 varieties polythene khaki cheese cloth polypropylene pp sack gunny bag sa…
CAVS_8	abstract fumonisin contamination maize fusarium spp major risk food security human animal health study carried kaiti district makueni county kenya assess effectiveness triple layer hermetic pics™ bags management fusarium spp fumonisin contamination stored maize grains maize production practices including scale production methods land preparation variety grown storage methods obtained questionnair…
CAVS_9	high occurrence root rots attributed continuous inappropriate cropping systems low soil fertility levels low moisture soil use farm saved seeds use root rot susceptible bean phaseolus vulgaris l varieties study evaluated effect soil fertility intercropping incidence severity root rot diseases common bean soil samples collected start 2016 short rain cropping season determine soil nutrients status …
CAVS_10	green manure incorporation important restoration soil quality particularly buildup organic matter supply nutrients plants however undecomposed plant residues reduce crop establishment plant stand therefore need determine suitable time green manure incorporation planting effect time incorporation lablab green manure soilborne pathogens bean crop establishment evaluated incorporating 12t ha lablab …
CAVS_11	green manures improve soil health fertility application undecomposed lablab residues lead low crop establishment study carried determine effect green manure microbial population establishment bean crop bean varieties planted plots treated lablab green manure one ton ha 1 whole plots rows dap fertilizer applied 75 kg ha data collected microbial population crop emergence root rot incidence severity…
CAVS_12	– farmer saved seed consist inappropriate varieties infected seeds poor germination potential resulting low seedling vigor crop stand high incidence diseases leading poor yield study conducted determine quality farm saved maize seeds effect field establishment maize seed samples collected farmers local market agro vet shops major seed distributors two agro ecological zones busia county seed sampl…
CAVS_13	eight parents nyala sb 8 sb 25 sb 93 sb 19 915 5 12 835 5 30 sb 98 crossed diallel mating scheme generate 28 f1 progenies greenhouse kabete university nairobi f1 parents evaluated kalro embu mwea research centers december 2016 may 2017 trials laid alpha lattice design arranged 6 6 pattern 3 replicates data collected maturity plant height grain yield pod shattering general specific combining abili…
CAVS_14	experiment conducted kenya determine effect intercropping maize soybean soybean grain quality traits randomized complete block design replicated three times seven treatments used data collected analysed soybean protein content oil content dry matter grain size done maize soybean data subjected anova means separated using lsd0 05 results showed tgx1990 5f variety recorded high protein content p = …
CAVS_15	cassava manihot esculenta cruntz establishment depends quality planting materials experiment done determine effects storage variety crop establishment early growth vigour karembo kme 4 varieties stored clamp double shade cuds horizontal shade hus vertical shade vus horizontal open ground houg control 16 weeks planting materials sampled storage methods every 4 weeks taken field evaluate sprouting …
CAVS_16	insect pests remain major constratint production snap beans farmers mainly rely synthetic chemical pesticides manage insect pests diseases however introduction maximum residue levels mrls export vegetables european markets pose challenge use pesticides study developed sustainable options managing snap bean pests reducing chemical residues snap bean produce field experiments carried two planting c…
CAVS_17	potato production kenya mainly constrained limited supply quality seed potato tubers objective study determine seed potato handling practices quality farm saved seed potato survey involving 79 farmers conducted potato production areas kiambu nyandarua counties collect information seed potato production practices including sources seed tubers seed selection seed tuber storage pests diseases sample…
CAVS_18	thrips transmitted iris yellow spot virus iysv family tospoviridae genus orthotospovirus major constraint onion allium cepa l production kenya determining seasonal patterns vector alternate hosts virus help onion farmers plan integrated pest management strategies allowing move away calendar based applications insecticides objective study determine distribution seasonal variations alternate hosts …
CAVS_19	biopesticides derivatives plants microorganisms insects substances plants animals used manage diseases crops animals humans reliance nature heal nature practise many people around world use natural products overtaken synthetic chemicals due efficacy reliability quick knock effect however synthetic pesticides become health hazards humans environment due toxicity pollution biopesticides potential a…
CAVS_20	majority farmers africa recycle farm saved seed previous seasons seed usually contaminated disease causing pathogens low vigor result low yields study therefore conducted determine effect recycling maize seeds incidence foliage diseases maize seeds collected 2016 short rain season farmers local market agrovet shops busia county western kenya seeds subjected field evaluation 2017 long rain season …
CAVS_21	application undecomposed green manure reported cause poor emergence establishment common beans field therefore understand mechanisms’ contributing poor crop establishment effect extracts fresh decomposed legume green manures bean seed germination fungal mycelial growth spore germination germ tube elongation evaluated extracts prepared either ethanol distilled water data collected percentage seed …
CAVS_22	previously porridge cereal based consumed beverage weaning food malnutrition among children necessitated inclusion legumes roots effort boost nutrient density therefore current study aimed identifying acceptable porridge based different food ingredient combination composite porridge flour included legumes soybean groundnut lablab cereals finger millet sorghum maize wheat pseudocereals pumpkin see…
CAVS_23	aim study test carried assess cytotoxicity bioassay selected medicinal plants samburu county kenya materials methods selectedmedicinal plants namely clerodendrum myricoides hoecst vatke carissa eduli forsk vahl acassia tortilis fossk hayne myrsine africanal rhamnus staddoa rich rhamnus prinoidesl herit psiadia arabicajabb spach sansevierria enhribergiibach subjected brineshrimp lethality test thr…
CAVS_24	land use change predicted act driver zoonotic disease emergence human exposure novel microbial diversity evidence effects environmental change microbial communities vertebrates lacking sample wild birds 99 wildlife livestock human interfaces across nairobi kenya use whole genome sequencing characterise bacterial genes known carried mobile genetic elements mges within avian borne escherichia coli …
CAVS_25	background gastrointestinal parasites neglected infections yet cause significant burden animal human health globally date studies gastrointestinal parasites focus host parasite systems involve either single parasite host species however hosts share habitat resources may also cross transmit generalist gastrointestinal parasites explore multi host parasite interactions single ecosystem understand i…
CAVS_26	various modes edible coating application vary coat dispersion film formation hence need determine effective mode application cassava edible surface coatings found effective preserving quality various food products however variations effectiveness among different coating solutions hence need optimization concentrations gums used study aimed determining efficient coating application method cassava …
CAVS_27	background comprehensive studies carried infectious causes abortion kenyan dairy cattle herds survey carried determine seroprevalence antibodies bovine viral diarrhoea virus bvdv brucella abortus ba neospora caninum nc among dairy cattle herds nakuru county major dairying area kenya prospective sero epidemiological study also undertaken investigate effects bvdv ba nc occurrence bovine abortion da…
CAVS_28	study conducted determine presence peste des petits ruminants ppr camel population kept together small ruminants isiolo mandera marsabit wajir counties kenya done wake disease unknown etiology camel sudden death syndrome camels horn africa thirty eight 38 samples 12 8 15 3 samples collected mandera wajir isiolo marsabit respectively 25 camels 7 goats 4 sheep one camel mandera one goat wajir confi…
CAVS_29	background antimicrobial resistance one great challenges facing global health security modern era wildlife particularly use urban environments important understudied component epidemiology antimicrobial resistance investigated antimicrobial resistance overlap sympatric wildlife humans livestock shared environment across developing city nairobi kenya use data examine role urban wildlife spread cli…
CAVS_30	postharvest handling potato important factor preventing postharvest losses also maintaining safety nutritional quality exposure potato unfavorable conditions light extreme temperatures bruising can result accumulation glycoalkaloids toxic substances study cross sectional survey aimed investigate postharvest handling practices potatoes perception potato safety among open air market traders nairobi…
CAVS_31	background dairy production kenya important dominated small holder farmers market produce small scale traders informal sector method study aimed determine prevalence aflatoxin afm1 informally marketed milk peri urban nairobi kenya assess knowledge milk traders aflatoxins using questionnaires total 96 samples analyzed afm1 using enzyme linked immunosorbent assay addition boiling fermentation exper…
CAVS_32	sources infestation key elements considered development habitat management techniques control maize stemborers several wild plants grasses mostly identified serve hosts stemborers parasitoids season maize present field however abundance much lower wild plants compared cultivated fields thus role wild plants reservoir cereal stemborers parasitoids still controversial particularly agro ecosystems r…
CAVS_33	study estimates economic contribution grazing management practices pastoral systems specifically undertaking economic analysis pastoralists’ preferences grazing management practices economic value pastoralists place study applied discrete choice experiment technique using d optimal design multi attribute preference elicitation method evaluate economic value grazing management options practiced pa…
CAVS_34	detrimental effect reactions seminal plasma goat semen common components extenders known point focus developing appropriate extender goat semen current study compared post extension semen viability parameters ofa laboratory generated coconut water egg yolk based extender coc similar parameters semen extended commercial extender optixcell™ opt toapprove coc extending goat semen processing without …
CAVS_35	regeneration rare mammals spiny mice acomys spp naturally regenerate skin ear holes inflammation thought inhibit regeneration wound healing aspects inflammation contribute regeneration pathogen defense compared neutrophil traits among uninjured regeneration competent acomys cahirinus kempi percivali incompetent mus musculus swiss webster wild caught strains murids test constitutive differences ne…
CAVS_36	many livestock production systems sub saharan africa cattle owned individual keepers regularly mix animals herds grazing communal land watering points use shared bulls breeding ploughing contacts may important implications disease transmission control well documented describe farm contacts kimilili sub county bungoma county mixed farming area predominately smallholder farmers farm contacts occurr…
CAVS_37	analysis gene action exhibited agronomic trait crop plants useful planning effective plant breeding program study sought establish inheritance variance root yield components beta carotene content present sweet potato clones commonly grown kenya ten contrasting parents selected based beta carotene content dry matter content yield potential planted pots green house kephis muguga kenya grafted ipomo…
CAVS_38	smallholder farmers kenya grow local rice cultivars low yield potential poor culinary qualities therefore urban consumers prefer imported rice imported rice expensive unaffordable rural poor therefore improving yield potential grain qualities local cultivars wi ll increase consumption competitiveness local market objective study improve yield potential grain quality upland rice cultivars kenya se…
CAVS_39	understanding genetic variability mode gene action agronomic yield related traits important formulation effective rice breeding program genetic enhancement grain yield combining ability analysis heterosis conducted identify yield associated traits nine male indicas three female japonicas together 27 f1 hybrids four parental lines including basmati 370 basmati 217 k2 54 komboka showed good general…
CAVS_40	fodder production regarded one suitable strategies increasing feed availability enhanced livestock production among pastoral agro pastoral communities drylands kenya previous studies indicate factors determining participation practices vary time time one location another study conducted assess socio economic demographic factors influencing households’ participation fodder production makueni kajia…
CAVS_41	resilience often considered precondition sustainable social ecological systems can understanding resilience applied food systems operationalized concept subdividing different resilience dimensions namely buffer capacity self organization capacity learning adaptation specific indicators defined dimension 1 agrobiodiversity livelihood assets buffer capacity 2 decentralization independence local con…
CAVS_42	cassava mosaic disease cmd caused bemisia tabaci among major contributors low cassava yield africa therefore requires instituting control measures due genetic diversity cassava clones superior agronomic traits disease resistance high yield selected released farmers deployed breeding program study conducted evaluate resistance cassava half sib families cmd field trials conducted kenya agricultural…
CAVS_43	fodder production regarded one suitable strategies increasing feed availability enhanced livestock production among pastoral agro pastoral communities drylands kenya previous studies indicate factors determining participation practices vary time time one location another study conducted assess socio economic demographic factors influencing households’ participation fodder production makueni kajia…
CAVS_44	seasonal fluctuations forage availability african drylands significantly affect body condition pastoral livestock result lean animals besides falling short market requirements often fetch low prices producers kenya’s pastoral areas stratified cattle production scp systems animals transferred arid semi arid areas better production conditions emerging option improve animal body condition prior sale…
CAVS_45	ethnopharmacological relevance geographical location kakamega county proximal kakamega rain forest kenya rich flora represents interesting resource traditional medicinal plants medicinal plants present study traditionally used treat cancer kakamega county recorded published literature aim study due multidrug resistance mdr severe side effects currently used drugs clinical oncology new candidate c…
CAVS_46	sengis eutherian insectivores belonging superorder afrotheria recently defined clade mammals diverged placentals 100 million years ago study histological ultrastructural analysis carried olfactory mucosa om rufous sengi elephantulus rufescens data compared reported earlier dog canis familiaris sheep ovis aries whose dietary lifestyles carnivorous herbivorous respectively qualitatively microstruct…
CAVS_47	background ixodid tick rhipicephalus appendiculatus main vector theileria parva wich causes highly fatal cattle disease east coast fever ecf sub saharan africa rhipicephalus appendiculatus populations differ ecology diapause behaviour vector competence thus expansion new areas may change genetic structure consequently affect vector pathogen system disease outcomes study investigated genetic distr…
CAVS_48	intussusceptive angiogenesis ia complementary method sprouting angiogenesis sa hallmark ia formation trans capillary tissue pillars fusion remodeling vascular plexus study investigate formation zebrafish caudal vein plexus cvp tg fli1a egfp y7 synergistic interaction ia sa crafting archetypical angio architecture cvp dynamic vivo observations quantitative analyses revealed primitive cvp developme…
CAVS_49	study undertaken determine household calf management calf factors associated occurrence eimeria cryptosporidia diarrhea pre weaned calves reared smallholder dairy farms mukurwe ini sub county nyeri county kenya addition study also evaluated factors associated average daily weight gain pre weaned calves materials methods total 112 newborn calves 63 males 49 females 111 farms 1 set twins followed 2…
CAVS_50	infectious pancreatic necrosis virus ipnv aquabirnavirus causes serious diseases variety fish species worldwide isolated large number healthy fresh marine water fish prior study record presence ipnv infection kenya presence ipnv farmed rainbow trout tilapia examined nyeri county central kenya head kidney samples taken five rainbow trout three tilapia farms stored rnalater processed pcr followed s…
CAVS_51	well established milk composition affected breed genotype cow present study investigated relationship proportion exotic genes milk composition tanzanian crossbred dairy cows milk samples collected 209 animals kept smallholder production systems rungwe lushoto districts tanzania milk samples analyzed content components including fat protein casein lactose solids fat snf total solids ts infrared sp…
CAVS_52	ever increasing animal feed costs driving many vulnerable communities involved animal husbandry business high cost mainly driven protein source represents expensive component animal feed conventional feed protein obtained mainly soybean fish meal sfm present study explored potential partially replacing sfm black soldier fly prepupae meal bsfpm cobb 500 broiler chicken diets sfm based diet compare…
CAVS_53	background changes land use land cover strong effect total soil organic carbon fractions overall soil health study carried olesharo catchment kenya quantify differences total organic carbon toc particulate organic carbon poc mineral organic carbon moc carbon management index cmi among four land use types grasslands shrublands agricultural lands barelands also purported evaluate use cmi indicator …
CAVS_54	microbial contamination level profiles mclps attributed contamination beef carcasses personnel equipment five kenyan small medium enterprise slaughterhouses determined aerobic plate counts enterobacteriaceae staphylococcus salmonella used determine contamination four different slaughter stages namely dehiding evisceration splitting dispatch microbiological criteria four microorganisms used score …
CAVS_55	cross sectional study conducted among 308 lactating camels selected 15 herds three different camel milk clusters isiolo county kenya determine prevalence bovine avian tuberculosis using single comparative intradermal tuberculin skin test seventy five 75 questionnaires administered pastoralists herders focus group discussions conducted among 3 5 pastoralists herders selected camel herd collect inf…
CAVS_56	limited information exists status hygiene probable sources microbial contamination orange fleshed sweet potato ofsp puree processing current study aimed determining level compliance good manufacturing practices gmps hygiene microbial quality ofsp puree processing plant kenya intensive observation interviews using structured gmps checklist environmental sampling microbial analysis standard microbi…
CAVS_57	global increase vector borne diseases linked climate change seasonal vegetation changes known influence disease vector population however relationship theoretical quantitatively defined growing demand understanding prediction climate sensitive vector borne disease risks especially regions meteorological data lacking study aimed analyzing quantitatively assessing seasonal year year association cli…
CAVS_58	avocado persea americana fruits important source income nutritious food small scale growers stakeholders involved farming along afrotropical highlands taita hills mount kilimanjaro kenya tanzania respectively avocado fruits infested several insect pests namely asian invasive fruit fly bactrocera dorsalis hendel diptera tephritidae false codling moth thaumatotibia leucotreta meyrick lepidoptera to…
CAVS_59	african eggplants solanum aethiopicum l rich source bioactive compounds functional constituents beneficial human health however short shelf life vegetables can major cause postharvest losses especially peak harvesting season drying one convenient technologies production shelf stable food products however drying can lead considerable loss available bioactive compounds due thermal degradation depen…
CAVS_60	background drought stress one main abiotic stresses affect crops leads biochemical changes can adverse effects plant growth development productivity african eggplants important vegetable fruit crops reported adapt thrive well drought stress diversified metabolites arising due stress well defined gas chromatographic mass spectrometric metabolomic approach applied characterize effect drought stress…
CAVS_61	designed piloted livestock identification traceability system lits along northern tanzania narok nairobi beef value chain animals randomly selected identified primary markets using uniquely coded ear tags data identification ownership source village site recruitment primary market collected posted online database similar data collected markets tagged animals passed got defined slaughterhouses mea…
CAVS_62	introduction although hepatitis e virus hev mainly transmitted via faecal oral route rate hev transmission via blood donation rise however seroprevalence hev among blood donors well established thought affected type diagnostic assay used aimed evaluate performance correlation among widely used commercial diagnostic assays seroprevalence assessment hev igm igg among blood donors methodology total …
CAVS_63	water security safety vital concern arid semiarid regions kenya potable water accessibility supply limited due fluctuating climatic conditions environmental pollution lower wholesomeness water sources aim study establish suitability water sources drinking use industrial food processing small medium enterprises sme’s aim study establish suitability water sources drinking use industrial food proces…
CAVS_64	aim study investigate influence cabinet drying air temperature 30–60<U+202F> c sample thickness 2 5–10<U+202F>mm quality attributes dried beef physical colour rehydration ratio rr texture microbial quality beef samples evaluated using standard procedures significant decrease p<U+202F>=<U+202F>0 05 l b chroma c colour values increasing temperature beef thickness change thickness effect p<U+202F> <…
CAVS_65	kenya vibrant small scale based dairy industry plays important economic nutrition role lives many people ranging farmers petty milk traders hawkers processors consumers however high incidence tick borne livestock diseases kenya major challenge dairy industry country east coast fever ecf one diseases ecf infection treatment method ecfim one novel strategies promoted control ecf kenya study evaluat…
CAVS_66	tropics staples maize often contaminated mycotoxins harmful products fungal metabolism particular high exposure aflatoxins may cause fatal illness people animals chronic exposure can cause liver cancer humans domestic animals growth depression immune suppression however little known potential health risks milk contaminated aflatoxins moreover different consumption patterns biology men women boys …
CAVS_67	mandates universities east central southern africa considerably changed traditional teaching research roles greater active involvement development agenda countries phenomenon referred ‘third mission’ necessitated change national laws better anchor third mission example kenya new universities act 2012 enacted demands universities play active role national development traditional teaching research …
CAVS_68	kenya distance livestock production areas terminal markets vast making livestock movement necessity condition vehicles transporting livestock therefore important factor animal welfare meat quality two parameters particularly compromised long durations transportation consequently economic losses along livestock value chain may result therefore objective present study describe design trucks current…
CAVS_69	prospective study involved following cases colic blood samples haematology serum biochemical analysis collected haematological parameters measured total erythrocyte count tec haemoglobin concentration hb haematocrit hct mean corpuscular volume mcv mean corpuscular haemoglobin mch mean corpuscular haemoglobin concentartion mchc red blood cell distribution width rdw platelet count total leucocyte c…
CAVS_70	antimicrobial resistance increasing clinical challenge global public health concern emergence resistant pathogens pose threat patient due limitations financial costs managing bacteriology laboratory records clinical samples submitted university nairobi small animal clinic january 2004 december 2013 retrospectively reviewed aim determine prevalence common bacterial isolates wound otitis externa do…
CAVS_71	hydatidosis emerging zoonotic parasitic disease caused dog tapeworm echinococcus species parasite complex life cycle intermediate definitive hosts retrospective study carried six selected abattoirs kericho county determine prevalence economic significance beef industry postmortem meat inspection records period 2010 2014 reviewed number animals slaughtered organs condemned due hydatid cyst infecti…
CAVS_72	infectious bursal disease ibd ranked second important disease indigenous chicken responsible marked economic losses kenya newcastle disease however infected turkeys ducks show overt ibd clinical signs may act source ibd infection naive chicken kept mixed flocks evaluation undertaken mixed free range birds cross sectional study therefore undertaken determine whether non vaccinated indigenous villa…
CAVS_73	kennels provide dogs security companionship however management errors can lead increased susceptibility infections hence increase morbidity mortality within populations cross sectional study 35 kennels conducted nairobi kenya determine effect management practices occurrence diseases kenneled adult dog populations management practices examined hygiene type housing type beddings provision heat food…
CAVS_74	traditionally fermented milks widely consumed various countries sub saharan africa number health benefits human beings attributed however available studies show children less 5 years old consume milk mainly fresh milk added tea porridge therefore information consumption traditionally fermented milk children scanty yet factors hindering consumption rarely studied objective study therefore establis…
CAVS_75	video mediated learning currently promoted communication approach disseminate agricultural information since emerging tool evaluation reveal effectiveness crucial farmer field school ffs one active extension methods used kenya study sought compare provide evidence effectiveness video mediated learning rachuonyo sub county purposively selected sample 119 maize farmers selected systematic random sa…
CAVS_76	background influenza virus subtypes non human hosts characterized kenya carried influenza surveillance selected domestic animals compared virus isolates isolates obtained humans period methods collected nasal swabs pigs dogs cats oropharyngeal cloacal swabs poultry blood samples animals 2010 2012 standardized questionnaire administered farmers traders swabs tested influenza rtrt pcr virus isolati…
CAVS_77	within sustainable production produce quality safety essential features however methods requirements conditions even legislation produce quality safety production rural areas always directly transferred production urban areas rooftops chapter describes features produce quality produce safety safety hazards urban rooftop farming employing various technological solutions serving various purposes di…
CAVS_78	introduction long term changes rangeland ecosystems world impacted livestock production key livelihood strategy areas paper presents perceptions pastoral community dynamics pastoral livelihoods three land use types namely nomadic semi nomadic sedentary amboseli ecosystem located southern kenya structured questionnaire used collect data concerning household livestock herds perceived livestock tren…
CAVS_79	livestock food systems play key subsistence income generation roles low middle income countries important networks zoonotic disease transmission aim study use value chain framework characterize broiler chicken meat system nairobi governance sanitary risks total 4 focus groups 8 key informant interviews used collect cross sectional data small scale broiler farmers selected nairobi peri urban infor…
CAVS_80	epidemiological studies show definite connection areas high aflatoxin content high occurrence human hepatocellular carcinoma hcc hepatitis b virus individuals increases risk hcc two risk factors prevalent rural kenya continuously predispose rural populations hcc quantitative cancer risk assessment therefore quantified levels potential pre postharvest interventions reduce hcc risk attributable con…
CAVS_81	effects brisket fat soy protein isolate cornstarch chemical textural properties rabbit sausages studied using surface response methodology sausage samples prepared using five level three variable central composite rotatable design 16 combinations including two replicates center point carried random order level brisket fat bf soy protein isolate spi cornstarch cs sausage formulation ranged within …
CAVS_82	many african cultures insects part diet humans domesticated animals compared conventional food feed sources insects associated low ecological foot print fewer natural resources required production end food agriculture organization united nations recognized role edible insects can play improving global food nutrition security processing technologies well packaging storage techniques improve shelf …
CAVS_83	background undernutrition related infectious diseases still pervasive many developing countries prevalence non communicable diseases ncd typically associated high body mass index bmi rapidly rising fast spread supermarkets related shifts diets identified possible factors contributing overweight obesity developing countries potential effects supermarkets people s health analyzed till now objective…
CAVS_84	consumption traditional fermented dairy products tfdp africa leads ingestion 108streptococcus infantarius subspecies infantarius sii per millilitre spontaneously fermented milk sii member streptococcus bovis streptococcus equinus complex sbsec members associated particularly colorectal cancer endocarditis extent health risks tfdp consumers largely unknown hospital based unmatched case control stu…
CAVS_85	urban livestock keeping developing cities important role food security livelihoods can also pose significant threat environment health urban dwellers aim study identify different livestock systems nairobi supply chains management food safety risks seven focus group discussions livestock production officers charge major nairobi sub county conducted data collected type systems existing livestock sp…
CAVS_86	aim aim study determine treatments outcomes horses colic nairobi county kenya materials methods retrospective study determine occurrence treatments pain management outcomes colic horses nairobi county association pain management protocols outcomes colic regard recovery death also determined data collected four equine practitioners organized manually given numerical codes appropriate facilitate en…
CAVS_87	african indigenous vegetables excellent low cost source nutrients diets availability constrained seasonality hence peaks lows objective study investigate effect blanching solar drying means dehydration nutrient composition cowpea vigna unguiculata leaf vegetable blanched samples subjected hot water treatment 2 minutes 940c followed cold water treatment 80c 2 minutes solar dried one sample blanche…
CAVS_88	introduction recent decades growing interest contribution non timber forest products ntfps livelihoods development poverty alleviation among rural populace prompted fact communities living adjacent forest reserves rely great extent ntfps livelihoods therefore effort conserve resources prerequisite understand host communities interact methods multistage sampling technique used study representative…
CAVS_89	aim aim study determine treatments outcomes horses colic nairobi county kenya materials methods retrospective study determine occurrence treatments pain management outcomes colic horses nairobi county association pain management protocols outcomes colic regard recovery death also determined data collected four equine practitioners organized manually given numerical codes appropriate facilitate en…
CAVS_90	objective study determine fives feeding patterns calcium vitamin d rich foods well care practices relation rickets area dominated dairy farming sunlight kiambu county kenya unmatched case control study design used case group comprised 200 children rickets comparison group similar number children without rickets study participants selected visit kiambu level four hospital data collection performed…
CAVS_91	many factors contribute misdiagnosis underreporting infectious zoonotic diseases sub saharan africa including limited diagnostic capacity poor knowledge assessed knowledge practices attitudes towards spotted fever group rickettsioses sfgr q fever amongst local residents laikipia maasai mara kenya semi structured questionnaire administered total 101 respondents including 51 pastoralists 17 human h…
CAVS_92	current approaches inspections audits end product testing detect distribution dynamics microbial contamination despite implementation current food safety management systems foodborne outbreaks linked fresh produce continue reported microbial assessment scheme statistical modeling used systematically assess microbial performance core control assurance activities five kenyan fresh produce processin…
CAVS_93	insect larvae reported major component simple highly productive trophic web found lake magadi kenya africa considered one extreme aquatic environments earth previous studies show fish must display biochemical physiological adjustments thrive extreme conditions lake however information invertebrates lacking present study occurrence larval chironomid tanytarsus minutipalpus reported lake magadi fir…
CAVS_94	producing adequate nutritious food population estimated reach billion people main challenge facing african countries twenty first century demands increased utilisation technologies designed enhance crop productivity quality especially considering predictions climate change variability crop productivity constrained biotic abiotic stresses socio economic factors especially timely availability affor…
CAVS_95	characterized member profilin prof family protein common antigen three pathogens babesia bovis b bovis babesia bigemina b bigemina babesia microti b microti evaluated immunogenic cross protective properties challenge infection b microti balb c mice recombinant prof proteins b bovis b bigemina b microti successfully expressed escherichia coli e coli soluble gst fusion proteins rbboprof rbbigprof r…
CAVS_96	humans animals harsh circumstances early life predict morbidity mortality adulthood multiple adverse conditions thought especially toxic hypothesis rarely tested prospective longitudinal framework especially long lived mammals use prospective data 196 wild female baboons show cumulative early adversity predicts natural adult lifespan females experience =3 sources early adversity die median 10 yea…
CAVS_97	skin color grape berry important wine industry red color results synthesis accumulation anthocyanins regulated transcription factors belonging myb family transcription factors activate anthocyanin biosynthetic genes isolated model plants however genetic basis color variation species specific understanding relevant many crop species study reports isolation myba1 mybcs 1 genes muscadine grapes firs…
CAVS_98	eimeriosis caused protozoan infection affecting domestic animal species outbreaks cattle associated various environmental factors temperate climates limited work done tropical settings objective work determine prevalence environmental factors associated bovine eimeria spp infection mixed farming area western kenya total 983 cattle sampled 226 cattle keeping households faecal samples collected dir…
CAVS_99	tuberculosis tb caused mycobacterium tuberculosis remains serious public health challenge towards new hits urgently needed medicinal plants remains major source new ligands global infectious illnesses laboratories currently investigating locally used ethnobotanicals novel compounds zoonotic tuberculosis microplate alamar blue assay maba used study anti tb activity celltiter 96 aqueous assay compo…
CAVS_100	sweet potato ipomoea batatas one important versatile unexploited crops kenya crop well adapted smallholder farming systems inexpensive produce relativ e ly drought tolerant gives high yields even minimum inputs although widely pr oduced kenya sweet potato remains primarily subsistence crop lack organized marketing limited consumer interest low value addition activities factors contributed low com…
CAVS_101	increasing consumption potato products french fries crisps countries result lifestyle change developed developing countries due generally pleasurable taste texture appreciated high number consumers across world younger members population mostly urban areas higher preference hard economic situations also driven many people consumption affordable moreover products convenient younger generation prep…
CAVS_102	pastoral livestock production systems africa existed centuries now threatened changing demographics improved communications increased availability modern weapons open rangeland shrinkage global warming large scale migration people rural areas rapidly expanding cities human population increase coupled globalization led major conflicts natural resources several african countries current growth rate…
CAVS_103	applied social network analysis pig trader networks kenya uganda border social network analysis recently developed tool useful understanding value chains improving disease control policies interviewed sample 33 traders experiences trade african swine fever asf analyzed networks generated purchasing pigs selling pork potential contribution modulating dissemination asf virus asfv majority traders a…
CAVS_104	aims study characterized biochemical compound variability influence green bean quality c canephora basis identifying heterogeneous genotypes use crop improvement genetic erosion aided climate change effects gradually threatening cultivation ugandan robusta coffee coffea canephora local races study design four hundred fifty four accessions twenty four districts analyzed near infra red spectroscopy…
CAVS_105	coffea canephora organoleptic cup attributes important factors define price world markets determining components contribute diversity organoleptic characters will help improvement qualities order obtain favourable markets two hundred six genotypes twenty one districts two research institutes analyzed three member expert panel uganda coffee development authority using 10 point descriptive scale pr…
CAVS_106	aim robusta coffee growing countries world uganda experienced decline market prices since 2002 due changed consumer preferences beverages uganda robusta coffee major income earner one practical way ensuring coffee prices remain competitive enhance quality aim study analyze extent macro microelement densities soils robusta coffee growing ugandan farms relationships density levels leaf green bean u…
CAVS_107	cassava important food security crop semi arid areas eastern kenya despite importance long periods drought famine breeding programme ever conducted improve crop eastern kenya therefore study initiated engaging farmers identify researchable constraints limit cassava production semi arid areas participatory rural appraisal pra tools including two focus group discussions interviews 72 individual far…
CAVS_108	analysed data previously collected molecular characterisation rotavirus rv groups c pigs teso busia subcounties kenya determine risk factors infection data included records 239 randomly selected piglets aged 1 6 months raised free range backyard production systems rv infection confirmed screening fresh faecal samples using reverse transcription polymerase chain reaction rt pcr selected positive s…
CAVS_109	report first complete genome sequences two strains porcine bocavirus joa 011 joa 015 detected uganda kenya respectively data will help understanding molecular evolutionary characteristics porcine bocaviruses region development appropriate diagnostic control tools previous section next section genome announcement bocaviruses nonenveloped single stranded dna ssdna viruses 26 nm diameter approximate…
CAVS_110	cassava staple food approximately 800 million people world however poses food safety risks consumers due naturally occurring cyanogenic glucosides thirty six samples cassava products nairobi mombasa markets evaluated hydrogen cyanide hcn aflatoxin moisture content colour hcn content range 27 20 42 92 mg kg 21 45 37 77 mg kg cassava chips 21 53 64 63 mg kg 21 70 70 03 mg kg flour nairobi mombasa r…
CAVS_111	camel milk value chain experiences lot constrains likely leads high post harvest losses due physicochemical microbiological changes however magnitude quality quantity losses quantified objective study quantify losses different stages along camel milk value chain study established mean ph along isiolo value chain range 6 5 6 6 show significant p 0 05 difference along chain percentage lactic acid r…
CAVS_112	kenya meat handling practices among small medium enterprise sme butcheries meet minimum sanitation hygiene standards exposes meat contamination spoilage pathogenic microorganisms study assessed sanitation hygiene meat handling practices sme butcheries nairobi isiolo counties kenya cross sectional survey conducted among 134 71 randomly selected butcheries nairobi isiolo counties respectively high …
CAVS_113	background common milk handling containers used dairy actors along informal milk value chain developing countries plastics jerry cans difficult effectively cleaned thus contributing immensely milk contamination consequently post harvest losses aim study determine effectiveness common cleaning regimes used dairy actors kenya reduction surface microbial load jerry cans milk handling plastic jerry c…
CAVS_114	background antibiotic residues drug substances found food plants animals initially exposed antibiotics animal husbandry antibiotics wide ly used treatment animal diseases residues ability expose public seriou s health hazards kenya drug residues related lack withdrawal periods also intentional addition extend milk ’ s shelf life results aim study investigate occurrence 13 veterinary drugs tetracy…
CAVS_115	background anaemia global public health problem affecting children industrialised developing countries major consequences health social economic development although burden anaemia high among refugee children due living conditions determinants yet clearly identified documented ethiopia objective assess magnitude contributing factors anaemia among refugee preschool children kebribeyah refugee camp…
CAVS_116	income diversification hailed policy makers important ingredient building pastoral resilience study applied sustainable livelihood approach establish determinants diversification among pastoral households turkana mandera counties counties 300 362 households respectively identified multi stage sampling participatory wealth ranking method used categorize sampled households three poverty levels poor…
CAVS_117	background streptococcus bovis streptococcus equinus complex sbsec comprises seven sub species classified human animal commensals emerging opportunistic pathogens food fermentative organisms changing taxonomy shared habitats natural competence evidence horizontal gene transfer pose difficulties determining phylogeny epidemiology virulence mechanisms thus novel phylogenetic functional classificati…
CAVS_118	staphylococcus aureus frequently isolated milk products sub saharan africa ssa major pathogen responsible food intoxication human animal diseases ssa hospital derived strains well studied data population structure foodborne s aureus required identify possible staphylococcal food poisoning sources lacking therefore aim assess population genetic structure virulence antibiotic resistance genes assoc…
CAVS_119	mitigation cassava mosaic disease cmd focuses introgression resistance imparted polygenic recessive cmd1 dominant monogenic cmd2 cmd3 loci mechanism s resistance impart however remain unknown two cmd susceptible nine cmd resistant cassava genotypes inoculated microparticle bombardment infectious clones african cassava mosaic virus cameroon strain acmv cm kenyan strain k201 east african cassava mo…
CAVS_120	milk major source nutrients can also vehicle zoonotic foodborne diseases especially raw milk consumed africa poor processing storage conditions contribute contamination outgrowth transmission pathogens lead spoilage reduced food safety security fermentation helps mitigate impact poor handling storage conditions enhancing shelf life food safety traditionally fermented sour milk products culturally…
CAVS_121	food safety information african region insufficient fragmented due lack surveillance documentation reporting thereby resulting inefficient utilization resources duplication activities lack synergy among countries region paper reviews prevalence foodborne pathogens seven african countries benin botswana ghana kenya nigeria sudan uganda papers regional international journals published january 2000 …
CAVS_122	sorghum sorghum bicolour l moench second important staple crop sub saharan africa ssa maize well adapted marginal environments drought stress high temperatures besides drought stress obligate root parasitic flowering plant striga hermonthica equally economically important biotic stress agro ecological zones soils marginal notwithstanding widespread intense striga infestation genetic variations de…
CAVS_123	production snap beans constrained diseases make farmers use synthetic pesticides excessively use synthetic pesticides leads contamination produce threat beneficial organisms pollutes environment microbial pesticides eco friendly target pest specific biodegradable safe hence alternative synthetic pesticides vitro studies conducted evaluate antifungal activity microorganisms isolated local environm…
CAVS_124	participation high value markets holds potential raising smallholder farmers’ income reducing poverty rural areas despite growing literature farmers’ participation supermarkets documented analysis smallholder african indigenous vegetables aivs farmers’ involvement emerging high value domestic markets hospitals schools hotels order address critical knowledge gap study examined factors influence sm…
CAVS_125	introduction rift valley fever rvf vector borne zoonotic disease caused phlebovirus family bunyaviridae kenya major outbreaks occurred 1997–1998 2006–2007 leading human deaths huge economic losses livestock morbidity mortality restrictions livestock trade aim study conducted determine rvf seroprevalence cattle sheep goats interepidemic period garissa county kenya methods july 2013 performed cross…
CAVS_126	plants widely used control mosquitoes kenya little documentation effects long term use six plants used traditionally mosquito control kenya’s south coast evaluated genotoxicity potential using allium cepa test plants tagetus minuta l adansonia digitata linn ocimum suave plectranthus barbatus azadirachta indica juss lantana camara l plant extracts assessed mitotic index early anaphases chromosomal…
CAVS_127	ethnopharmacological relevance crude extracts leaves ocimum suave willd lamiaceae root barks plectranthus barbatus andrews lamiaceae zanthoxylum chalybeum engl rutaceae studied ascertain ethnopharmacological standing antimalarial usage kenyan folk medicine materials methods aqueous chloroform methanol 1 1 extracts plants used study toxicity extracts investigated using brine shrimp lethality test …
CAVS_128	pigs harbor variety viruses closely related human viruses suspected zoonotic potential little known presence viruses smallholder farms pigs close contact humans wildlife study provides insight viral communities prevalence characteristics enteric viral co infections smallholder pigs east africa sequence independent amplification high throughput sequencing applied metagenomics analysis viruses fece…
CAVS_129	practice traditional medicine old human race plants important source research development new drugs anthelmintic resistance human animal pathogenic helminthes spreading prevalence severity t o point multi drug resistance three major classes anthelmintics become global phenomenon gastrointestinal nematodes farm animals hence need novel anthelmintic products objectives stu dy carry phytochemical sc…
CAVS_130	pig movements play significant role spread economically important infectious diseases african swine fever characterization movement networks pig farms types farm household enterprises involved pig value chains can provide useful information role different participants networks play pathogen transmission analysis social networks underpin pig movements can reveal pathways important transmission dis…
CAVS_131	myiasis infestation tissues live vertebrate animals humans dipterous larvae sub saharan africa cordylobia anthropohaga cordylobia rodhaini known responsible cutaneous myiasis animals humans human cases myiasis purportedly acquired ghana diagnosed countries reported however published data occurrence animals ghana unavailable study assessed prevalence canine myiasis among owned dogs greater accra r…
CAVS_132	limited field based research recommendations effect cattle feeding management practices smallholder dairy farms sdf growing dairy industry kenya controlled trial aimed determine effect feeding locally produced dairy meal dm early lactation daily milk production dmp kenyan sdf controlling factors associated dmp privately owned recently calved cows n 111 randomly assigned one three groups feeding r…
CAVS_133	evaluate livelihoods member non members community forestry associations kenya s participatory forest management pfm programme use propensity score matching households based recall based data implementation pfm 286 households comparison current incomes 2012 well review records interviews results reveal members higher total forest related incomes non members indicate impacts derive labour market op…
CAVS_134	study espoused access analytical framework investigate introduction participatory forest management pfm kenya changed various actors’ ability benefit forest resources eastern mau forest reserve data collected key informant interviews household survey showed implementation pfm triggered new income opportunities forest adjacent communities seedling production beekeeping however pfm bestowed real de…
CAVS_135	background knowledge composition vaginal microbial ecosystem essential understanding etiology prevention treatment vaginal diseases baboon model used provide detailed understanding reproductive physiology immunology applicable women however little known composition vaginal microbial ecosystem methods gram stain nugent scores used assessment baboon vaginal microbial flora biochemical identificatio…
CAVS_136	introduction rangelands important source pasture livestock kenya since time immemorial pastoral households however seasonality forage availability big challenge meeting animals’ feed requirements demands harvest storage pastures use dry seasons hay making done bridge forage deficit periods however hay quality rangelands affected curing methods phonological stage harvest storage duration therefore…
CAVS_137	despite increasing consumer demand indigenous eggs particularly among urban rich kenya empirical analysis spatial market integration received limited attention study attempt analyze existence market integration price transmission among four selected indigenous egg markets study uses secondary data obtained prices eggs weekly basis year 2014 analysis cointegration granger causality attained using …
CAVS_138	study investigated awareness urban population effects charcoal production use environment specifically study evaluated charcoal production techniques kenya identified different types cooking stoves used cooking environments adopted charcoal users well investigated level awareness population nairobi effects charcoal production use environmental degradation survey research design used study involvi…
CAVS_139	baseline survey conducted isiolo marsabit counties northern kenya document acquisition current management practices somali camel keepers data collection done using participatory methodologies e semi structured interviews focus group discussions data analysed using descriptive statistics t tests respectively results indicated slight differences somali camel keepers isiolo obtaining breeding stock …
CAVS_140	background production range grasses irrigation widely adopted arid environments kenya strategy seasonal forage supply gap however productivity done conventional methods without evaluation performance varied soil moisture conditions information needed making sustainable management irrigation water also increased pasture productivity current intensification production systems methods aboveground bi…
CAVS_141	peste des petit ruminants ppr acute sub acute febrile highly contagious often fatal disease sheep goats wild small ruminants disease characterized fever erosive stomatitis conjunctivitis gastroenteritis pneumonia causes serious economic losses small ruminant’s production peste des petits ruminants endemic sub saharan africa extending arabian peninsula middle eastern countries india peste des peti…
CAVS_142	agricultural extension technology transfer services play vital role disseminating research knowledge skills income generating strategies among farming communities kenya however exists kind disconnect amount information technologies developed research centres implemented farmers study evaluated access use extension approaches promoting uptake improved sorghum technologies study systematically sele…
CAVS_143	background west nile fever virus zoonotic arboviral infection maintained sylvatic cycle involving mosquito vectors birds one arboviruses whose geographical range expanding climate land use changes enhance densities mosquitoes promote mosquito bird human interactions carried survey determine reservoirs wnv among wild birds tana river garissa counties kenya methods blood samples obtained 361 random…
CAVS_144	goal contemporary dairy farmer maximise efficiency milk production reproductive efficiency cow bull fertility major component efficient production general macro micro semen characteristics volume motility concentration majorly used assess bull fertility kenya confounding reports correlation parameters bull fertility kenya may due subjectivity variability therefore need develop objective consisten…
CAVS_145	mature male mice used study possible effects effluent contaminated river water reproduction using testicular histopathology freshly collected contaminated river water supplied caged mice daily ad libitum mice serially euthanized testicles obtained histology testes showed vacuolation sloughing seminiferous epithelium finding confirms effluent contaminated river water contains levels toxins suffici…
CAVS_146	water polluted endocrine disrupting compounds edcs demonstrated cause reproductive problems humans wildlife rivers flowing urban settlements shown contain contaminated discharges domestic agricultural industrial sources discharges suspected high levels edcs residents living along riparian rivers urban settlements tend use water rivers farming enhance household incomes together vegetable farming r…
CAVS_147	honey bees apis mellifera provide critical pollination services livelihood small holder farmers kenya thus contributing nutrition food security honey bee colonies north america europe decline due parasites pathogens little known status effects honey bee pathogens pests honey bee populations africa nationwide survey conducted 2012 2013 across eight agro ecological zones assess presence nosema micr…
CAVS_148	oriental fruit fly bactrocera dorsalis hendel one devastating tephritid fruit flies horticulture worldwide field trials carried two seasons mango mangifera indica l evaluate use male annihilation technique mat using methyl eugenol laced deltamethrin instead commonly used malathion suppression pest mango coastal kenya prior application mat mean total numbers b dorsalis flies per trap per day ftd p…
CAVS_149	african eggplants solanum aethiopicum s macrocarpon among economically important valuable vegetable fruit crops major source biologically active nutritional substances metabolites essential plant growth development stress adaptation defense among metabolites carotenoids act accessory pigments photosynthesis precursor plant hormones though african eggplants known resistant various abiotic stresses…
CAVS_150	recent efforts improve food nutrition security rural households focused promotion african indigenous vegetables aivs due challenges smallholder farmers face participating high value global food systems aivs contain vitamins micronutrients found exotic vegetables therefore consumption contribute resolving malnutrition among poor rural households higher consumption also lead improved rural incomes …
CAVS_151	study carried isiolo marsabit counties northern kenya understand marketing profitability potential somali camel reared milk beef study involved survey 91 120 randomly selected respondents individually interviewed isiolo marsabit respectively using semi structured questionnaire data analyzed using ibm spss independent samples t test carried quantitative data descriptive statistics carried qualitat…
CAVS_152	purpose study assess effect charcoal production use transition green economy kenya study identified target tree species source charcoal consumed nairobi city determined quantity charcoal consumed city nairobi estimated forest cover depletion charcoal production use study adopted research survey design involving use semi structured questionnaire target 100 respondents 20 large scale charcoal trade…
CAVS_153	pastoral households increasingly practising fodder production response forage scarcity associated land degradation climate variability change understanding grass seed value chain prerequisite developing sustainable fodder production guiding appropriate scaling drylands study investigated producers’ perspectives grass seed production marketing challenges faced along grass seed value chain marigat …
CAVS_154	study conducted determine association climate variability prosopis juliflora spread vegetation trends livestock population dynamics kajiado county kenya monthly rainfall mean monthly temperatures cattle sheep goats populations january 2000 december 2014 analyzed determine time series trends normalized difference vegetation index ndvi data derived moderate resolution imaging spectroradiometer modi…
CAVS_155	livestock grazing can affect soil structure function productivity strength effects hinging heavily type grazing management system adopted planned grazing management involving short duration high intensity rotational grazing proposed tool improving rangeland soils efficacy regard never evaluated communal pastoral lands study compared soil physical chemical properties sites subjected planned grazin…
CAVS_156	resource changes observed rangeland ecosystems triggered myriad ecological social economic dynamics often adverse implications pastoral livelihoods study applied integrated approach using local knowledge spatial technologies assess long term changes pastoral resources implications pastoral livelihoods amboseli ecosystem southern kenya reduction grazing land perceived community main change pastora…
CAVS_157	information losses caused african white rice stem borer maliarpha separatella rag important rice pest kenya scanty development implementation effective pest management strategies relies accurately defined economic injury levels ell pest investigations therefore conducted determine yield losses caused m separatella economic injury level pest experiment conducted insect proof screen house kenya agr…
CAVS_158	african white rice stem borer maliarpha separatella ragonot major pest rice kenya understand develop appropriate management packages population dynamics studied mwea irrigation scheme central kenya two wet two dry periods farmer fields located different parts scheme outside scheme sampled every fortnight farms sampled represented five water provision schedules system rice intensification sri rain…
CAVS_159	paradigm public management irrigation infrastructure services failed developing countries currently general tendency transfer management infrastructure services local farmer organizations also known water user associations exercise technically known irrigation management transfer imt transfers take place different parts developing world becomes imperative look new management model implemented gro…
CAVS_160	internal parasites significant determinant productivity ruminant species tropics provision anthelmintics become predominant part animal health interventions emergency drought responses aiming maintain food conversion efficiency livestock pasture scarce study aimed assess owner perceived impact anthelmintic provision health productivity small ruminants drought prone counties isiolo marsabit northe…
CAVS_161	fragmentation degradation loss natural habitats now recognised major threats wildlife conservation mobile pastoralism east african savannas processes driven primarily land tenure policy increasing human population expansion settlements agricultural farms road networks urban development fencing understand characterise forces driving habitat fragmentation analyse biophysical soils slope rainfall ri…
CAVS_162	research reports mapping aflatoxin risk milk value chain kenya using geographic information systems gis approach objective spatially locate regions risk taking account biophysical socio economic factors humidity rainfall dairy cattle density maize production travel time urban centres combined historical data aflatoxin outbreaks obtained literature search geo referenced median values datasets used…
CAVS_163	study conducted determine following commonly used sources agricultural diagnostic information maize farmers content information farmers like receive full satisfaction diagnostics formats form farmers prefer receive information ict tools channels features farmers high self efficiency aspects vital developing artificial intelligent system agricultural diagnostics study conducted uasin gishu county …
CAVS_164	participation local communities management utilization state owned forest resources become widely recognized contrast centralised forms forest governance paper examined extent inclusiveness household participation community forest associations cfas adjacent sururu eburu forests kenya probit model used assess socio economic factors determining participation cfas study established gender p 0 05 gro…
CAVS_165	study conducted determine following commonly used sources agricultural diagnostic information maize farmers content information farmers like receive full satisfaction diagnostics formats form farmers prefer receive information ict tools channels features farmers high self efficiency aspects vital developing artificial intelligent system agricultural diagnostics study conducted uasin gishu county …
CAVS_166	study conducted determine frequently used agricultural diagnostic information source extension officers content information extension officer like receive full satisfaction diagnostics formats form extension officers like receive information ict tools channels features extension offers high self efficiency development ideal artificial intelligent system study conducted uasin gishu county kenya po…
CAVS_167	mammals poor regenerative ability remained long standing question biology regenerating vertebrates injury can induce process known epimorphic regeneration replace damaged structures using 4 mm ear punch assay across multiple mammalian species show several acomys spp spiny mice oryctolagus cuniculus completely regenerate tissue whereas rodents including mrl mpj ‘healer’ mice heal similar injuries …
CAVS_168	current control method contagious bovine pleuropneumonia cbpp africa vaccination live attenuated strain mycoplasma mycoides subsp mycoides mmm however method efficient often causes serious adverse reactions several studies attempted induce protection using inactivated mycoplasma widely contradictory results therefore compared protective capacity live t1 44 vaccine two inactivated preparations mmm…
CAVS_169	studied relationship sclerotia formation aflatoxin production aspergillusflavus strains isolated maize kernels nandi county isolates recovered maize kernels tested ability form sclerotia different growth media pcr analysis done isolates detect 2 structural genes afld aflq involved aflatoxin biosynthesis pathway positive flavus isolates one genes grown yeast extract sucrose agar medium aflatoxins …
CAVS_170	tick population africa includes several important genera belonging family ixodidae many ticks vectors protozoan rickettsial pathogens including theileria parva causes east coast fever debilitating cattle disease endemic eastern central southern africa effective surveillance tick borne pathogens depends accurate identification mapping tick vectors simple reproducible technique rapid reliable diffe…
CAVS_171	aim gastrointestinal diseases among leading causes calf morbidity mortality kenya elsewhere study undertaken determine prevalence cryptosporidia eimeria giardia strongyloides calves smallholder dairy farms sdf mukurwe ini district nyeri county kenya infections associated economic losses decreased growth rates decreased productivity increased susceptibility diseases materials methods observational…
CAVS_172	cross sectional study carried within smallholder zero grazing dairy units kikuyu district kenya evaluate floor characteristics slurry management association factors locomotion scores total 100 smallholder zero grazing units 161 dairy cows evaluated respectively data floor factors frequency slurry removal relative cover floor obtained direct observation questionnaires gaits cows assessed using est…
CAVS_173	african leafy vegetables alvs play important role income food security crops many households kenya however potential alleviating poverty ensuring household food nutrition security fully exploited objectives study identify arthropod nematode pests infest alvs evaluate effectiveness intercropping susceptible resistant plants management purposes three vegetable types african nightshade sunn hemp spi…
CAVS_174	aflatoxins secondary fungal metabolites contaminate cereals crops animal source foods recognized health risk kenya several outbreaks aflatoxicosis affecting humans pets aim study compare aflatoxin levels cereals staple diet kenyans nandi aflatoxicosis reported despite maize growing area maize sorghum millet sampled households also markets serving various villages selected sub locations 408 sample…
CAVS_175	participatory mapping power tool resource management exercise communities able identify changes natural resources make decision best manage change study analyzed changes natural resources kathakakai settlement scheme machakos county using participatory resource mapping aim discuss possible effects area used ranching enterprise nearly hundred years sub divided 1995 individual farm holdings average…
CAVS_176	tomato lycopersicon esculentum mill leading vegetable terms production kenya kenyan local market wide variety tomato cultivars wide range morphological sensorial characteristics however information nutritional postharvest quality varieties lacking aim research investigate identify tomato varieties superior postharvest quality recommend small medium scale farmers study six tomato varieties grown g…
CAVS_177	cassava manihot esculenta crantz rich carbohydrates third important source calories tropics handling processing practices cassava roots expose microbial contamination objective study assess level contamination cassava products markets establish safety human consumption samples nairobi coastal region kenya evaluated total count staphylococcus aureus total coliforms yeast mould e coli establish saf…
CAVS_178	cassava green mite cgm mononychellus genus invasive species africa introduced south america phylogenetic diversity geographical localities never assessed east africa mite density dynamics oscillate individuals peak hundreds objective study determine cgm species comparative phylogenetic diversity seven distinct geographical sites east africa six sites sampled cgm races two samples country dna extr…
CAVS_179	cassava manihot esculenta crantz major food crop developing countries holds potential industrial use however affected various biotic abiotic stresses greatly affect production existing regeneration transformation protocols compatible cassava cultivars thus efficient robust transformation regeneration protocols farmer preferred cultivars need optimised ease transfer novel genes objective study dev…
CAVS_180	aim current study undertaken evaluate findings canine hip dysplasia screening kenya materials methods records 591 dogs included study data obtained national screening office kenya veterinary board period years 1998 2014 monthly screening records assessed information relating year evaluation breed sex age hip score captured descriptive statistics hip scores computed based year sex age breed result…
CAVS_181	study aimed documenting use traditional medicine management sexually transmitted infections samburu traditional healers study also documents methods diagnosis sexually transmitted infections diseases stis stds traditional healers data use plants management stis obtained using focused group discussions administration semi structured questionnaire 29 traditional healers seven divisions samburu coun…
CAVS_182	zanthoxylum chalybeum engl rutaceae stem bark used communities africa asia manage diabetes mellitus study determined anti hyperglycemic effect z chalybeum aqueous stem bark extract streptozotocin induced diabetic rat plant obtained machakos county kenya stem bark extract prepared rats divided experimental n 5 negative control n 5 positive control groups n 5 dia betes induced rat experimental grou…
CAVS_183	background whereas conventional white cassava roots devoid provitamin biofortified yellow varieties naturally rich ß carotene primary provitamin carotenoid objective assessed effect consuming yellow cassava serum retinol concentration kenyan schoolchildren marginal vitamin status design randomly allocated 342 children aged 5 13 y receive daily 6 d wk 18 5 wk 1 white cassava placebo supplement con…
CAVS_184	d isaste r vulnerable communities mostly reliant livestock disasters causing loss livestock often leave secondary legacy economic instability debt dependency addition immediate devastation food insecurity loss human life prudent build c apacity strategy manage m itigate type disasters 4 year program capacity building animal disaster management instituted faculty veterinary medicine university nai…
CAVS_185	aims spider plant cleome gynandra l one important traditional vegetables kenya albeit underutilized concurrently scanty information available potential vegetable seed production objective study therefore evaluate spider plant germplasm agronomic traits pertinent seed vegetable production study design complete randomized design crd three replicates used place duration study two greenhouse experime…
CAVS_186	cancer cases increase kenya become one leading public health issues increase possibly attributed change behavior adoption predisposing factors increase environmental carcinogens unhealthy lifestyles cancer patients undergo treatment regimes chemotherapy radiotherapy treatment regimes aggressive result side effects lead cancer cachexia however cancer patients equipped necessary information handle …
CAVS_187	fathers grandmothers key family influencers impact maternal child health paper describes planning design implementation four phased evaluation study impact engaging fathers grandmothers improving diets mothers feeding practices infants young children rural setting western kenya study used quasi experimental non equivalent comparison group design pre post test observations tested hypothesis famili…
CAVS_188	cross sectional survey conducted months march 2014 march 2015 determine prevalence contagious caprine pleuropneumonia goat populations pastoral flocks three sub counties rift valley region total 432 serum samples collected goats 54 flocks tested presence antibodies mycoplasma capricolum subspecies capripneumoniae mccp using monoclonal antibody based competitive enzyme linked immuno sorbent assay …
CAVS_189	background knowledge healing virtues catharanthus roseus host medicinal plants existence since ancient times catharanthus roseus traditionally used commonly anti diabetic anti malaria remedy lack adequate pharmacological toxicological data natural products support use major setback objective establish acute toxicity effect catharanthus roseus crude aqueous extract hematological biochemical parame…
CAVS_190	background skin highly predisposed injury direct contact environment aim treating wounds hasten healing minimise occurrence perturbations healing process many plants traditionally used treat wounds proven support healing process using scientific models aspilia pluriseta used number communities east southern africa treat wounds objectives study aimed testing ethnomedical claims wound healing activ…
CAVS_191	linea alba la midline tendinous structure formed interlocking anterior abdominal wall aponeurotic fibers acts passive tensile band prevents sagging lower abdomen microstructure strength fibres thus expected reflect forces act linea alba study undertaken establish histomorphology morphometry tensiometric characteristics linea alba th e goat elucidate elements responsible maintaining integrity wall…
CAVS_192	adoption direct forcing immersed boundary nu merical method uniform flow moderate reynolds number 100 past pair two rotating circular cylinders placed side side core present study sim plified yet novel approach used impose virtual force source full incompressible two dimensional navier stokes equations discretized finite volume method usage cartesian grid ensures minimal computational cost sali e…
CAVS_193	impact microbiological commercial products phc biopak rhizatech eco t occurrence mycorrhizae fusarium rhizosphere tissue culture banana gros mitchel cv assessed tissue cultured banana plantlets inoculated phcbiopak bacillus rhizatech mycorrhiza eco t t harzianum greenhouse conditions using completely randomized design vertisol rhodic ferralsol humic nitisol sampled major banana growing regions ke…
CAVS_194	successful game management research immobilising drugs make possible handle even rhinos elephants essential latest drugs discovery use dr harthoorn university college nairobi played leading part make possible drug animal sufficiently docile time able get feet walk unaided simple safe proved value example removal 100 square lipped rhino natal without single casualty due drug effects
CAVS_195	ford foundation made grant 70 000 research elephant problem tsavo national park kenya become acute recent years number elephants increased rapidly 15 000 widespread destruction trees park generally attributed destroying habitat done one suggestion cull 5 000 article based interview “africana” reprinted kind permission dr harthoorn university college nairobi suggests tree destruction result excess…
CAVS_196	gonad maturation cycle siganus sutor valenciennes 1835 osteichthyes siganidae described males females using macroscopic criteria testes macroscopic microscopic ones staging ovaries siganus suror two major spawning seasons one january february may june presence seasons established temporal variations condition factor relative weight gonads b progression peaks maturity stages seasonal occurrence sp…
CAVS_197	forty eight cows assigned randomly shade 15 holsteins 8 jerseys shade 16 holsteins 9 jerseys 102 days beginning 12 june 1977 examine effects solar heat load milk yield composition rectal temperatures respiration rates rumen contractions min monitored 1200 1700 h 20 randomly selected days morning evening milk weights recorded daily weekly morning evening milk samples collected cow analyzed fat pro…
CAVS_198	malting characteristics finger millet variety imele fi sorghum varieties andivo sa ingumba si barley variety research br compared relation brewing traditional african opaque beer well conventional lager beer investigations include effect steeping germination conditions b influence gibberellic acid kilning temperature activity important brewing enzymes c appraisal brewing potential worts obtained …
CAVS_199	gastro intestinal parasitism major problem among sheep goats arid semi arid areas like marsabit county kenya county drought animals separated two groups t mona group c omp rising pregnant milking anima ls left women children homestead fora group comprising s herded far grazing areas men search pastures water drought progresses stress deteriorating body condition tend s lower immunity affected ani…
CAVS_200	biological invasion waterhyacinth eichhornia crassipes mart solms lakes rivers east africa forced implementation mechanical harvesting around key harbours dams resulting subsequent difficulties waste disposal utilising wastes assists minising costs waste management estimates waterhyacinth biomass made randomly deploying 1 m2 buoyant sampling frames across four sites ugandan shores lake victoria d…
CAVS_201	lantana rhodesiensis linn used traditionally management several diseases including diabetes mellitus however efficacy safety scientifically evaluated aim study determine vivo hypoglycemic activity safety aqueous extracts l rhodesiensis white male albino rats aqueous extracts screened hypoglycemic activity alloxan induced diabetic rats using oral intraperitoneal routes safety extracts studied rats…
CAVS_202	drawbacks associated conventional anti diabetic agents largely stimulated desire alternative complementary anti diabetic agents majority plant derived medicinal plant rhoicissus tridentata used extensively traditional medical practice various ailments however ethno medicinal use diabetes mellitus scientifically evaluated validated study therefore designed evaluate anti diabetic potential aqueous …
CAVS_203	current infection treatment method vaccination east coast fever comprises inoculation live theileria parva sporozoites simultaneous administration oxytetracycline immunization combination parasite types shown provide broader protection inoculation individual strains study used high throughput capillary electrophoresis system determine genotypic composition muguga cocktail widely used vaccine stab…
CAVS_204	phylogenetic relationships among genetic variability within 60 goats two different indigenous breeds narok isiolo counties kenya 22 published goat samples analysed using mitochondrial control region sequences results showed 54 polymorphic sites 481 bp sequence 29 haplotypes determined mean haplotype diversity nucleotide diversity 0 981 0 006 0 019 0 001 respectively phylogenetic analysis combinat…
CAVS_205	northern rangelands kenya continued grapple management challenges largely due lack understanding dynamics thereof eroding customary institutions new institutional arrangements characterize system suggesting adaptation taking place cope change imperative socio ecosystems adjust disturbance without disintegrating different state controlled different set processes ensure sustainable rangeland manage…
CAVS_206	two hundred fourteen serosamples collected four livestock species across five ranches laikipia county kenya serological analysis coxiella burnetii causative agent q fever showed distinct seroprevalence gradient lowest cattle higher sheep goats highest camels laikipia wide aerial counts show recent increase camel population one hundred fifty five stakeholder interviews revealed concern among veter…
CAVS_207	herbivory nutrients major ecosystem drivers african tropical savanna although previous studies determined influence herbivory carbon storage savanna ecosystems little known interactive effects nutrients herbivory determined effects long term grazing short term factorial nitrogen n phosphorus p additions aboveground biomass soil organic matter som content plant nutrient storage grazing reduced abo…
CAVS_208	obturator nerve injury common cause postpartum recumbence cows often lead economic losses due death loss production treatment downer cows always challenge since often carry poor prognoses due prolonged recumbence comes along problem animal welfare reasons valuable cows end slaughtered salvage procedure however cases obturator nerve paralysis managed variable successes case recovery recorded use d…
CAVS_209	toxocariosis ancylostomosis remain important parasitic infections affecting companion animals worldwide pose risk animal human health information infections dogs ghana inadequate cross sectional study undertaken determine occurrence gastrointestinal helminths infections management practices dogs greater accra region gar ghana faecal samples obtained 380 dogs communities 11 16 districts gar coprol…
CAVS_210	objective study establish density infestation slum dogs gastrointestinal helminths locations vaccination deworming campaigns carried period 3 years total 150 dogs randomly sampled total 3 00 animals attended rabies control campaign nairobi slum areas months july september 2011 eggs per gram epg worm identification done fecal samples animals included study pr evalence age sex breed also determined…
CAVS_211	kenyan farmers need services improve cattle breeds artificial insemination bull services available options improve breeds study conducted determine constraints associated use breeding services kenya methods used collect data included random survey using questionnaires focus group discussion key informant interviews noted artificial insemination preferred mode service compared bull service however…
CAVS_212	vitro embryo production ivep used improve cattle genotypes many parts world however ivep without challenges oocyte developmental competence key area affecting ivep associated glucose 6 phosphate dehydrogenase g6pdh activity follicle size ovarian follicular dynamics differ b indicus b taurus may influence oocyte competence study sought evaluate effect follicle size g6pdh activity oocyte developmen…
CAVS_213	globalization world economies opened window opportunity many african countries failure structural adjustment programs spur reasonable growth many developing countries turned production non traditional agriculture exports ntae diversify agricultural exports increase foreign exchange earnings singh 2001 early movers africa included south africa cote d’ivoire senegal egypt kenya zambia ethiopia mada…
CAVS_214	smallholder farmer access agricultural finance major constraint agricultural commercialization developing countries ict revolution africa however brought opportunity ease constraint mobile phone based money transfer mmt services started kenya urban centres spread rural areas even countries using services farmers receive funds invest agricultural financial transactions study examines factors influ…
CAVS_215	ten species ungulate filmed galloping natural habitat ranged size thomson s gazelle 20 kg giraffe 1000 kg pursued make run fast possible films analysed determine speed stride frequency stride step lengths duty factors dependence quantities body size discussed summary fast locomotion zebra giraffe warthog seven species bovidae studied animals filmed pursuing vehicle galloping natural habitat strid…
CAVS_216	duration intensity cow calf bond lying calving pools nursery herds analysed wild population giraffe giraffa camelopardalis giraffa field behaviour observations made naturally marked radio collared giraffe radio tracking used follow observe giraffe known age 1 years giraffe calf participates various calf sub groups cow travels browse water strong maternal bond exists giraffe cow calf cow s next ca…
CAVS_217	lungs domestic fowl prepared scanning electron microscopy vascular airway latex rubber casting demonstrate spatial organization various structural components involved gas exchange takes place parabronchial tissue mantle bulk intrapulmonary air flows parabronchial lumen centrifugally diffuses exchange tissue atria infundibula air capillaries blood flows centripetally interparabronchial arteries in…
CAVS_218	using technique indirect immunofluorescence cytochemistry development structures showing vasoactive intestinal polypeptide like vip l substance p like sp l immunoreactivity studied gut fetal sheep new born lambs fetuses obtained hysterotomy known stages gestation vip l immunoreactivity first detected mid gestation 70 d neuronal structures myenteric plexus oesophagus forestomachs sp l immunoreacti…
CAVS_219	peptides possibly related non cholinergic non adrenergic division autonomic nervous system identified immunofluorescence digestive system mature sheep vasoactive intestinal polypeptide substance p bombesin like immunoreactivity localized neural elements throughout ovine gastrointestinal tract g t vasoactive intestinal polypeptide like immunoreactivity vip l demonstrable submaxillary parotid subli…
CAVS_220	observations made individual cases herds showing effects internal parasitism health productivity toggenberg saanan goats clinical reactions varied markedly influenced degree infestation duration illness typical cases showed emaciation anaemia oedema weakness sometimes diarrhoea death faecal analyses dominated strongyle egg coccidial cyst counts rose progressively throughout study period overstock…
CAVS_221	coffee trees spaced 5000 6667 ha received following irrigation treatments irrigation irrigation every 2 every 8 weeks april june july september october december january march effects treatments total yield tree yield clean coffee ha percentage early crop determined results tabulated total yield clean coffee highest trees irrigated october december next highest trees irrigated every 8 weeks howeve…
CAVS_222	contrast earlier results clear advantage mixed cropping maize beans phaseolus vulgaris found long rain seasons march sept l976 l977 pure stand yields low due drought l976 excessive rainfall 1977 results long rain seasons kenya suggested mixtures efficient pure stand yield levels low little difference cropping systems levels high light interception maize leaves quite small late life bean crop
CAVS_223	field trials 1972 4 maize cv katumani composite b short rainy season hybrid 511 long rainy season grown pure stands mixture potatoes beans phaseolus vulgaris cv canadian wonder yields pure stands maize beans increased plant density 4 1 t grain 1 05 t seed respectively low density 10 4 t 2 05 t ha respectively high density potato yields low trials maize bean mixtures gave lower yields pure stands …
CAVS_224	trial long rains season 1974 maize bean phaseolus vulgaris mixtures pure stands crop sown low medium high plant densities compared grain seed yields maize beans pure stand increased increase plant density mixtures maize yields significantly different pure stands plant density bean yields much reduced apparent yield advantage mixtures pure stands attributed solely increased population pressure mix…
CAVS_225	trial 4 cropping seasons 1972 4 kabete yields maize bean phaseolus vulgaris maize potato mixtures grown alternate rows compared pure stands component species seasons low rainfall yields mixtures much lower pure stands exceptionally wet long rains season 1974 maize bean mixture outyielded pure stands poor yields mixtures seasons low rainfall attributed large decreases maize grain yield due competi…
CAVS_226	4 p vulgaris genotypes compared 3 sowing dates 1 season april june 1976 4 sowing dates 2nd season nov 1976 jan 1977 yield declined delay sowing seasons 2nd season yields lower 1st sowing declined less rapidly canadian wonder stable yielding genotype highest mean seed yield though may inferior genotypes 2 favourable sowings stability attributed drought escape good field resistance drought disease …
CAVS_227	seasonal changes plasma testosterone levels various testicular parameters studied 41 adult male rock hyrax procavia habessinica among animals collected annual breeding season testis weights plasma testosterone levels approximately five times greater among animals collected outside breeding season light microscopic measurements showed increase testis weight largely due enlargement seminiferous tub…
CAVS_228	interstitial tissue testis studied 14 mammalian species compared respect abundance leydig cells loose connective tissue degree development location interstitial lymphatics topographical relationship endocrine cells seminiferous tubules marked differences found among species studied general assigned one three patterns organization 1 species relatively small volume leydig cells little connective ti…
CAVS_229	1 twenty two male impala plasma testosterone levels compared weights seminal vesicles bulbourethral glands 2 results show single measurements circulating testosterone unrelated weights accessory sex glands 3 finding may explained assumed plasma testosterone levels fluctuate rapidly accessory glands can respond 4 light evidence seems necessary modify view plasma concentrations testosterone bear di…
CAVS_230	many bacteria strains now successfully used plant growth promotion pgpr biocontrol agents bca plant diseases mechanisms behind action involve production enzymes antibiotics high concentrations also affect non target organisms hence biodiversity processes soil despite potential negative side effects little research done subject confirm whether significant three laboratory experiments tested effect…
CAVS_231	low adoption modern agricultural innovations amongst farmers keny identified main reason low agricultural productivity country paper examines socioeconomic factors influenc e uptake quality protein maize among smallholder farmers kirinyaga county kenya random sam pling technique used select respondents survey primary data collected using structured questionnaires involved 100 farmers data analyze…
CAVS_232	different set four varieties case tabulated data presented 1 distribution hcn different plant parts 2 transverse distribution cyanide plant especially tuber 3 cyanide concentration fresh cooked cassava leaf tuber tissues 4 cyanide concentrations fresh tubers soaked tubers tubers soaked dried sweetness bitterness varieties judged palatability always correlated hcn content additional abstract four …
CAVS_233	oil compositions agro climatic conditions reported influence cassava manihot esculenta crantz variety cyanogens potential major herbivore pest leads economic yield lose cassava cassava green mite cgm mononychellus progresivus doreste m progresivus collected coastal kenya region evaluated three varieties four sites representing different agro ecological conditions kenya 2011 2013 production period…
CAVS_234	study undertaken evaluate toxicological effects garlic ethyl acetate extract subsequently determine ld50 establish safety extract sprague dawleys’ rats per oecd guidelines 423 rats three per set sequentially administered garlic ethyl acetate extract first single dose 300mg kg 2000mg kg 5000mg kg body weight order respectively determine acute toxicity extra virgin oil acted control following param…
CAVS_235	enclosure system increasingly popular approach land rehabilitation among communities inhabiting arid semi arid lands africa however mixed results associated adoption households call depth understanding management regimes study conducted chepareria ward west pokot county characterize enclosure management regimes determine factors influence choice among agropastoralists chepareria enclosures chepar…
CAVS_236	livestock marketing pastoral areas often characterised low fluctuating prices weak access high value markets thus perpetuating food income insecurities among pastoral households improved livestock marketing hence considered imperative poverty alleviation socio economic development previous marketing interventions including introduction group ranching commercial destocking support collective actio…
CAVS_237	study highlights drought characteristics many responses drought stresses employed turkana pastoralists northwestern kenya multiple data sources including socioeconomic interviews 302 households focus group discussions informal interviews pastoralists used capture various aspects drought drought adaptation coping practices standardized precipitation index derived long term rainfall data obtained k…
CAVS_238	presence anti infectives environmental waters interest potential role dissemination anti infective resistance bacteria harmful effects non target species algae shellfish since information global trends regarding contamination caused bioactive substances yet available decided investigate impact income inequality countries occurrence anti infectives surface waters order perform study gathered conce…
CAVS_239	one major constraints potato production amongst resource poor farmers kenya lack quality affordable potato seed potato seed programmes effective producing small quantity quality seed demand repeated use seed tubers led accumulation pathogens physiological degeneration resulting low yields high cost production providing farmers access true potato seed technology provide farmers opportunity produce…
CAVS_240	rehabilitating degraded rangelands using enclosures offers various benefits agro pastoral households however enclosure benefits generalized variations across dryland ecosystems societies study assessed qualitative quantitative benefits derived rehabilitating degraded rangelands using private enclosures chepareria west pokot county kenya dry season grazing reserves healthier livestock improved liv…
CAVS_241	information population fluctuatio n african white rice stem borer maliarpha separatella ragonot major rice pest kenya known availability information can assist development integrated management strategy pest therefore study conducted mwea irrigati scheme central kenya investigate influence irrigation water provision cropping systems population m separatella farmer fields different parts scheme re…
CAVS_242	piospheres semi arid areas gradients animal impacts around watering holes studies examined impact dynamics herbaceous woody species composition abundance relation piospheres east africa study identified trend piosphere development assessed piosphere use change indicators identified herbaceous woody plant structure relation piospheres karamoja sub region uganda results revealed piosphere developme…
CAVS_243	kenya rice third important cereal crop maize wheat however production constrained rice blast disease pyricularia grisea cooke sacc order develop viable pest management practices rice blast disease need understand rice farmers’ knowledge disease study set determine level farmer knowledge rice blast disease formal questionnaire administered random sample 119 farmers mwea irrigation scheme 17 22 feb…
CAVS_244	clearance fragmentation degradation tropical forests resulted declines biodiversity loss biodiversity endangering important ecosystem processes seed dispersal anthropogenic disturbances affect seed dispersal keystone plants effects tropical ecosystems might especially pronounced studied frugivore assemblages fruit removal 25 ficus thonningii trees heavily fragmented disturbed kakamega forest west…
CAVS_245	s uccessful surgical intervention atresia ani et distal recti agenesis vulva heifer calf s reported paper calf aging 1 day presented history swelling perineal region clinical examination b oth vulval anal openings found absent initial surgical operation sedation local anesthesia done correct abnormalities result t calf urinate attempted defecation successful surgical operation done anal region re…
CAVS_246	major challenge developing agroforestry approaches utilize tree leaf biomass provision n crops ensure synchrony n released decomposing prunings n demand crops study conducted subhumid highlands kenya assess rate decomposition mineralization soil incorporated calliandra calothyrsus meissner calliandra leucaena leucocephala lam de wit leucaena tree biomass maize roots zea mays l alley cropping sole…
CAVS_247	although n rich leaf biomass multipurpose trees known good source n crops integrating trees crop production systems major challenge development viable agroforestry systems approach integrating calliandra calliandra calothyrsus meissner leucaena leucaena leucocephala lam de wit two promising agroforestry tree species maize zea mays l production system investigated subhumid highlands central kenya …
CAVS_248	cervical cancer frequent cancer among women aged 15 years 44 years kenya resulting estimated 4 802 women diagnosed cervical cancer 2 451 dying disease annually often detected advanced invasive stages resulting protracted illness upon diagnosis qualitative study looked illness trajectories women living cervical cancer enrolled follow care kenyatta national hospital cancer treatment center nairobi …
CAVS_249	115 130 days gestation single foetuses 19 merino ewes injected hamstring muscles dexamethasone four foetuses given 5 mg steroid remained utero 4 6 given 10 mg born within 58 80 h 9 given 20 mg born within 41 51 h min reliably effective total dose continuous intraperitoneal infusion found previously 0 4 mg suggests min concentration steroid must available time parturition occur brief exposure rela…
CAVS_250	regions rainfall low crop production conversion herbage biomass animals yields highly valued products hostile conditions africa s dry lands livestock reared difficulty occasional harmful effects range environment mixed wildlife species use different feeding strata e grass fortes shrubs trees cattle thus secure higher overall efficiency many antelope species astute selecting high quality plant par…
CAVS_251	objectives primary outcome change composition gut microbiome 3 weeks 4 months secondary outcomes changes faecal calprotectin treated diarrhoea anaemia iron status systemic inflammation methods performed two randomized controlled trials 6 month old kenyan infants consuming home fortified maize porridge daily four months 1 infants received mnp containing 2 5 mg iron nafeedta 2 5 mgfemnp identical m…
CAVS_252	low available phosphorus p one major hindrances crop production acid soils western kenya although considerable work done establish p levels region paucity information base fertilizer recommendations due potential crop production differences caused different soil types climate phosphorus adsorption capacity relationship soil properties evaluated acid soils nine locations western kenya adsorption d…
CAVS_253	objectives women kenya high risk multiple micronutrient deficiencies due low intake monotonous diets country specific food based dietary recommendations fbrs facilitate dietary improvement main objective develop evaluate fbrs based existing diet using linear programming women reproductive age mbooni division eastern kenyan methods consumption study conducted among 205 woman 19 50 yrs using three …
CAVS_254	objectives measure effect daily consumption provitamin biofortified cassava vitamin status children aged 5 13 years methods mild moderate vitamin deficient children n 342 randomly allocated groups receiving 1 375 g white cassava placebo supplement 2 375 g white cassava supplement ß carotene 1 054 µg 3 375 g biofortified cassava placebo supplement children received intervention 6 days week 18 5 we…
CAVS_255	maize main staple crop east african mountains understanding edaphic characteristics change along altitudinal gradients important maximizing maize production east african highlands key maize production areas region study evaluated compared levels macro micro elements al ca fe k mg mn na p soil parameters ph organic carbon content soil texture e sand clay silt cation exchange capacity cec electric …
CAVS_256	objectives adding iron rich foods multi micronutrients powder mnp options control iron deficiency anaemia ida children data evaluating impact fortification iron rich foods amaranth grain mnp containing low doses highly bio available iron control ida limited assessed efficacy maize porridge enriched amaranth grain mnp reduce ida kenyan pre school children methods 16 week intervention trial childre…
CAVS_257	following 1970 71 drought resulted heavy elephant mortality long term study initiated tsavo national park determine movements home ranges individual elephants relations overall distribution patterns environmental factors rainfall preliminary results presented show post drought situation recognized may represent normality methods used radio tracking observations visually identifiable individuals t…
CAVS_258	45 kittens cats ranging age newborn adult used investigation vasculature lumbar vertebrae observations recorded ossification process development lumbar vertebrae lumbar vertebrae mainly supplied rami spinales arteria lumbalis development ramification arterial branches various portions lumbar vertebrae described together venous drainage importance vertebral blood supply relationship readily mobili…
CAVS_259	1 aerial transect sample censuses undertaken masai amboseli game reserve counting several species simultaneously following comparisons made different variants census technique flying height–500 ft 152 m versus 300 ft 91 m b strip width–371 m versus 197 m c viewing angle–inner versus outer half wide strip used b 2 comparison transects representing two treatments compared randomly interspersed two …
CAVS_260	theory presented calculating relation mechanical power required fly forward speed bird flying horizontally significance migration explained quick methods given summarized appendix calculating key points curve speed ranges effective lift drag ratios calculated number different flying animals factors affecting migration range discussed effects head tailwinds considered still air range depends effec…
CAVS_261	aerial photographic sample censuses flamingoes pelicans lakes nakuru hannington carried four occasions october 1968 march 1969 lake nakuru estimated numbers flamingoes varied 172 000 401 000 pelicans 6800 27 900 pelicans lake hannington number flamingoes varied 507 000 634 000 possible distinguish greater lesser flamingoes white pink backed pelicans aerial photographs 28–30 march 1969 census carr…
CAVS_262	1 paper based field observations studies captive colony 2 classified list food plants discussed headings lowland habitat drought conditions alpine habitat rock hyraces shown wide food selectivity water requirements unusual foods mentioned briefly 3 feeding behaviour shown two types described “group” “casual” feeding pattern group feeding described diurnal occurrence discussed casual feeding brief…
CAVS_263	male genitalia rock hyrax procavia heterohyrax described features gross anatomy histology testes male accessory organs presented comparison made sexually active sexually quiescent animal microscopical observations revealed main area storage spermatozoa mammal partly grounds new nomenclature different parts reproductive system proposed seasonal variations male sexual activity mammals also discusse…
CAVS_264	four systematic sample censuses described one elephants tsavo east national park three kongoni athi kapiti plains flight paths form regular grid 5 km spacing used distribution maps census shown statistical test described revealed presence two censuses non random features spatial distribution animals scale large enough interact sampling grid recognized lead inflated estimate variance compared obta…
CAVS_265	aims determine relative abundance diversity insects twenty two accessions eggplants guide instituting control measures unacceptable damage egg plants grown field conditions coastal savannah agro ecological zone ghana study design experimental treatments deployed randomized complete block design rcbd replicated three times place duration study nuclear agriculture research center narc farms laborat…
CAVS_266	1 th hyrax medium sized african mammals 2–3 kg look like large rodents possess taxonomic affinities elephant behavior suggest basking sun plays important role regulation body temperature 2 found laboratory four different species hyrax maintained rectal temperature within normal mammalian range air temperatures 4 40 c 3 cold hyrax increased oxygen consumption heat panted salivated groomed 4 thus p…
CAVS_267	burrowing behaviour burrow patterns mole rats tachyoryctes family rhizomyidae heliophobius heterocephalus family bathyergidae compared remarkable similarities found method digging basic burrow pattern three genera dissimilarities burrow length can attributed availability food number animals occupying one burrow system thus solitary tachyoryctes eats wide range foods shortest burrow system colonia…
CAVS_268	histopathological symptomatological studies described kenya larvae spodoptera exempta wlk infected nuclear polyhedrosis virus derived larvae collected field epizootic fat body epidermal tracheal epithelial cells susceptible infection polyhedra appeared within nuclei cells 48 h infection lethargy already noticeable 24 h infection nuclear proliferation prominent infected larvae 96 h polyhedra fille…
CAVS_269	heliothis armigera hb shown capable growing developing simple diet based principally grass meal made star grass cynodon dactylon neonatal h armigera larvae introduced diet developed pupated emerged successfully significant difference growth rate larvae reared natural diet grass meal based diet adults latter diet higher emergence rate female fecundity significantly different
CAVS_270	third instar larvae spodoptera exempta wlk fed young maize leaves treated 20 mu l polyhedral inclusion body pib suspension concentrations varied 1 6 x 102 1 6 x 109 pibs ml daily observations made mortality rates probit analysis results gave ld50 48 4 pib larva lower upper fiducial limits 39 2 59 4 pibs larva respectively lt50 varied 146 2 221 3 h depending dosage results show high pathogenicity …
CAVS_271	outbreak nuclear polyhedrosis virus disease population spodoptera exempta wlk 4 sites kenya 1974 described larval mortality began 11 days larval outbreak began reached peak 10 days later epizootic highest sites high larval density wide ranges daily temperatures 16 2 c high relative humidity grasshopper acrotylus patruelis h s fed larval cadavers field polyhedral inclusion bodies recovered guts gr…
CAVS_272	ligamentous damage canine hock relatively uncommon orthopaedic injury severe trauma seems necessary produce four cases tarsal ligamentous damage reported management described discussed along brief review relevant literature résumé le jarret canin atteint d un dommage ligamenteux est un accident orthopédique relal ment rare de sévères traumas semblent nécessaires pour qu il se produise rapporte qu…
CAVS_273	four groups 8 parasite naive dorset crossbred lambs 3–4 months old turned infected pasture 2 may allocated 4 separate paddocks may september 2 groups received duddingtonia flagrans 106 chlamydospores per kg body weight per lamb per day mixed 100g barley 2 groups received barley groups remained set stocked slaughter worm counts 10 october late june lambs treated fenbendazole due severe parasitic g…
CAVS_274	antioxidant activities phytochemical compounds ethanol hot water extracts agaricus bisporus species fruiting body mycelia cultivated kenya spectophotometrically determined evaluated total antioxidant activity analysed using 1 1 diphenyl 2 picrylhydrazil hydroxyl superoxide radical scavenging reducing power assays phytochemicals assayed calorimetric assays total phenolic ß carotene lycopene flavan…
CAVS_275	child malnutrition major problem western uganda finger millet porridges commonly used complementary f oo ds study aimed improving nutritional value safety finger millet porridges u sing moringa oleifera cucurbita maxima lactic acid fermentation proximate analysis iron zinc vitamin contents composite flours done according aoac methods agar diffusion pouring technique seven point hedonic scale used…
CAVS_276	background rift valley fever rvf mosquito borne viral zoonosis first isolated characterized 1931 kenya rvf outbreaks resulted significant losses human illness deaths high livestock abortions deaths report provides overview epidemiology rvf including ecology molecular diversity spatiotemporal analysis predictive risk modeling methodology using preferred reporting items systematic reviews meta anal…
CAVS_277	1 methylcyclopropene 1 mcp one postharvest technologies employed postharvest systems extend shelf life perishable commodities minimize postharvest losses efficacy 1 mcp affected various preharvest factors including species cultivar maturity stage commodities present study two commercial mango cultivars tommy atkins apple mango harvested two maturity stages flesh color shoulder position maturity i…
CAVS_278	fluoride f levels fillet 4 species fish tilapia leucostictus t zilii t nilotica micropterus salmoides ranged 1 3 2 0 mg f kg wet weight bone levels ranged 117 211 mg f kg f levels tilapia exposed 5 2 mg f l lake baringo significantly lower concentrations f tilapia exposed 2 4 mg f l lake naivasha positive correlation found tissue f levels size fish f content fish fillet appear major contributor p…
CAVS_279	knowledge genetic diversity important forms basis designing breeding programmes making rational decisions sustainable utilization animal genetic resources study designed assess efficiency blood protein polymorphism rapid tool assessing genetic diversity using seven blood proteins transferrin albumin haemoglobin esterase esterase c carbonic anhydrase x protein 457 indigenous fat tailed 351 fat rum…
CAVS_280	link natural resources economic development regarded fact today even though whole process development partially understood awareness now spread developing countries world resources yet developed bring improvement standards living especially rural populations well general improvement quality life people unfortunately many resources countries still surveyed development planning often based flimsy i…
CAVS_281	development fasciola gigantica miracidial penetration 85th day observed experimentally infected lymnaea natalensis reared kept laboratory kenya ambient temperature contrary previous accounts miracidium found metamorphose directly first generation redia first 4 days 16th day redia migrated snail liver 2nd generation rediae gave rise 3rd generation rediae cercariae 45th 50th day release cercariae 3…
CAVS_282	breadmaking quality wheat gluten used composite flour formula 85 percent starch 15 percent vital gluten assess feasibility using cassava starch breadmaking cassava starch technological properties size swelling power gelatinization close wheat starch whereas amylose solubility extent retrogradation differed former property beneficial effect starch gluten affinity latter rectified forming starch cl…
CAVS_283	impaction proventriculus gizzard sometimes intestines due sand confirmed postmortem 25 cases involving ostriches struthio camelus al though age predisposition impaction common juvenile 3 mo old clinical signs included sternal recumbency outstretched neck debility inability stand palpation impacted stomachs gave gritty sensation depletion coronary fat consistent postmortem finding common material …
CAVS_284	mango mangifera indica l well recognized fruit economic nutritional importance smallholder farmers across africa production marketing fruit however severely hampered fruit fly infestation responsible enormous fruit losses kenya control pest primarily dependent use chemical pesticides strategy shown ineffective although recently introduced fruit fly integrated pest management ipm package developed…
CAVS_285	sixteen isolates mycoplasma recovered 10 14 sheep suffering jaagsiekte classified three serological groups first consisted fast growing non fermenters second fastidious organisms partly fermenting glucose sugars third saprophytic mycoplasma laidlawii type type colony formation agar property individual isolates serological group mycoplasma recovered differed bovine pleuropneumonia vaccine strain s…
CAVS_286	eight sheep pulmonary adenomatosis provided lung tissues study ultrastructure lesions abnormalities observed cuboidal columnar tumour cells enlarged polymorphic nucleus multiple enlarged golgi apparatus increase free ribosomes dilatation endoplasmic reticulum vacuoles large lacunae vesicles filled secretion cells often irregularly shaped numerous microvilli free surface sometimes desmosomes obser…
CAVS_287	preparation ovine adenomatous lung produced clinical pulmonary adenomatosis seven ten sheep inoculated intratracheally showed dyspnoea occasional cough watery discharge nostrils varying degrees earliest symptoms occurred 150 days inoculation typical adenomatous lesions observed ranging earliest foci located thickened interalveolar septa sheets cuboidal columnar cells eighth sheep also gross adeno…
CAVS_288	results four serological tests diagnosing brucellosis serum tube agglutination sat agar gel immunodiffusion agit rose bengal plate rbpt complement fixation cft compared using sera goats farms infected brucella melitensis ninety two goats negative 29 positive four tests remaining 85 reacted one tests rbpt sensitive test agit specific compared cft results suggest sat adds little information used te…
CAVS_289	four methods predicting advance water front border irrigation compared nine sets experimental data reported literature water balance method bishop et al 1967 method katopodes strelkoff 1977 based zero inertia hydraulics method michael 1978 enable distances wetting front advances calculated various advance times new method presented paper although less accurate katopodes strelkoff particularly nea…
CAVS_290	following identification apple production marketing priority issue southwestern highlands uganda particularly kabale district study reviewed stakeholder perceptions ii analysed apple enterprise ecological technical economic social perspectives iii developed strategy can contribute apple becoming significant cash crop southwestern highlands uganda apple industry infancy uganda grafted seedlings un…
CAVS_291	dm accumulation leaf area development radiant energy interception measured p vulgaris cv mwezi moja canadian wonder rose coco grown nairobi 1982 max interception photosynthetically active radiation par occurred prior max leaf area interception similar cv max leaf area greatest canadian wonder max leaf area achieved cv largest leaf area dm accumulation similar cv dependent par absorption conversio…
CAVS_292	mycoplasma mycoides var mycoides m mycoides recovered lymph nodes draining tail region cattle vaccinated t1 strain m mycoides 71 days m mycoides antigens detected 3 days vaccination using agar gel diffusion test wide spread animal tissues 11th day detected 204 days earliest time complement fixing c f agglutinating antibodies detected 5 days cf agglutinating antibodies persisted 30 days following …
CAVS_293	article part special issue “puberty adolescence” onset reproduction preceded host organismal adjustments transformations involving morphological physiological behavioral changes highly social mammals including humans nonhuman primates timing nature maturational processes affected animal s social milieu well ecology review diverse set findings maturation unfolds wild baboons amboseli basin souther…
CAVS_294	eight calves fed fresh leaves roots plant daily ration died within four days ten sheep drenched daily 15 30 g ground leaves died within five days toxic symptoms included salivation muscular spasms rapid shallow respiration coughing bloodstained diarrhoea p m lesions included trachea filled froth haemorrhage oedema lungs haemorrhagic gastro enteritis mgg
CAVS_295	toxicity maytansine given sc administration studied 5 week old mald f344 rats ld50 14 day 0 48 mg kg dose response drug administration indicated body weight changes diarrhea single acutely toxic dose maytansine shown possess marked activity dividing cells regarded important factor pathogenesis acute lesions tissues normal high rate cell division histologically mitotic figues observed many tissues…
CAVS_296	encephalartos hildebrandtii palm like plant belongs family cycadaceae plant bears large pineapple like cones cones mature fall expose seeds seed consists hard nut like kernel covered thick flesh redlayer stems seeds plants provide source edible starch starch prepared plant used emergency starch supply families famine wherever shortage food paper records development tumours rats fed flour prepared…
CAVS_297	study nutritional characteristics indigofera spinosa duosperma eremophilum dwarf shrubs carried southwest marsabit district kenya establish digestibility intake goats chemical composition management purposes value leucaena leucocephala seeds protein supplement goats also tested three levels 0 control 50 100 g goat day used intake digestibility shrubs assessed difference conventional methods respe…
CAVS_298	two feeding experiments conducted evaluate nutritive value acacia brevispica leucaena leucocephala seedpods terms chemical composition liveweight performance feeding experiment one fe 1 18 calves weighing average 132 kg aged five nine months used treatments comprised a1 control 1 b acacia seedpod meal asm c1 leucaena seedpod meal lsm 1 feeding experiment two fe 2 16 calves weighing average 131 kg…
CAVS_299	world’s poor disaster vulnerable communities also reliant livestock whenever disasters strike addition immediate devastation food insecurity loss life loss livestock can leave secondary legacy economic instability debt dependency 2011 collaborative approach mitigate immediate long term effects devastating drought affecting kenya’s livestock people conducted mwingi year east africa suffered worst …
CAVS_300	288 sick emaciated dogs homesteads machakos district kenya human kala azar cases exist 2 found infected leishmania leishmanial strain isolated one dogs characterized enzymologically serologically found identical strains isolated human kala azar cases phlebotomus martini case involvement dogs spread human visceral leishmaniasis supported fact dog isolates came dogs belonging homesteads human cases…
CAVS_301	studies conducted 1989 90 identify phlebotomine sandflies found nairobi kenya studies also aimed determining numbers well assessing effects seasonal changes sandfly population four trapping methods namely light traps sticky traps aspiration human bait employed 8 species 1 undescribed species sergentomyia recorded period 6 months identified species phlebotomus guggisbergi p rodhaini s adleri s har…
CAVS_302	investigations kenya vectors visceral leishmaniasis caused leishmania donovani west pokot district adult phlebotomines collected resting sites including termite hills see preceding abstract species frequencies determined 11 species phlebotomine listed sergentomyia bedfordi newst phlebotomus bedfordi s affinis thdr p affinis s antennata newst p antennatus fed man 3 species p martini parr comprised…
CAVS_303	investigations outbreak kala azar caused leishmania donovani machakos district kenya 1972 77 homesteads patients found suffering disease mapped epidemiological studies clustering cases form real microfoci observed first pseudo microfoci later observed affected locations along athi river valley basin outbreak area similar already known endemic areas visceral leishmaniasis affected homesteads close…
CAVS_304	feeding readiness ticks indicator resistance rabbits ticks decreased repeated infestations gross haematological immunological histopathological reactions accompanying degree tick resistance studied causes histopathological reactions effect tick attachment feeding discussed concluded resistance involves arthus type immediate hypersensitivity superimposed upon enhances physiopathological reactions …
CAVS_305	account given investigation animal reservoir cutaneous leishmaniasis caused leishmania tropica mt elgon kenya cf rae b 59 1883 infection transmitted phlebotomus pedifer lewis mutinga ashford 61 1010 incidence disease low continuity maintained man vector man cycle alone vector confined caves investigations animal reservoir accordingly restricted inside caves harbouring sandflies area within quarte…
CAVS_306	phlebotomine fauna dwellings field investigated area radius 3 miles established focus cutaneous leishmaniasis caused leishmania tropica eastern slopes mt elgon bungoma district kenya buildings searched every month 1969 field assessment phlebotomine fauna lasted september 1969 june 1970 sergentomyia phlebotomus bedfordi newst s p antennata newst s p schwetzi adl thdr parr phlebotomus pedifer lewis…
CAVS_307	act mating affects insect reproduction several ways1 first may necessary stimulus initiation oocyte development found bedbug cimex lectularious 2 second act mating may set motion accelerated rate egg maturation3 third copulation may induce oviposition rather affect processes leading attainment full term eggs example mosquito aedes aegypti blood fed virgin females produce number mature eggs mated …
CAVS_308	accessory reproductive glands male desert locust studied electron microscope time adult emergence full sexual maturity attained 10 days observations changes nucleus cytoplasm glandular epithelium particularly organelles involved elaboration cell secretions made maturation accessory glands cells gland 16 functional seminal vesicle exhibit numerous ribosomal aggregates concentration mitochondria al…
CAVS_309	progressive increase volume corpus allatum adult male desert locust schistocerca gregaria cytoplasmic content size nuclei correlated progress towards sexual maturity cyclic changes characters comparable female insect although tend decrease slightly senescence approaches bioassay method two corpora allata known age implanted newly emerged locust soon allatectomized established volume changes corpo…
CAVS_310	1 account given pattern intensity spontaneous locomotor activity adult males desert locust shown desert locusts exhibit almost continuous activity continuous light conditions almost continuous inactivity darkness alternating light dark conditions locusts assumes periodicity activity circadian since may ‘instantaneously’ changed altering light dark régime 2 allatectomy newly emerged adult locusts …
CAVS_311	thirty years ago wigglesworth1 first demonstrated yolk deposition insect oocytes controlled corpus allatum hormone since hormonal control vitellogenesis complicated experiments suggests corpus allatum hormone also metabolic effects allatectomy leads accumulation lipid hypertrophy fat body number insects2–6 evidence pfeiffer2 advanced hypothesis corpus allatum controls vitellogenesis releasing ‘me…
CAVS_312	electron microscopic study sheath enclosing accessory reproductive glands male desert locust shown consists part single myofibril tissues nerve fibres tracheal elements fat body also associated greater lesser extent myofibril special features associated z bands including regular infolding attachment sarcolemma z bands synapsing nerve axons infoldings perhaps facilitate rapid transmission nerve im…
CAVS_313	study focuses wood energy production consumption strategies among small scale farm households central kenya specific objective 1 determine households responded specific wood energy policies 2 identify factors associated household adoption non adoption strategies different programs aimed addressing wood energy shortages kenya initiated strengthened 1980s fuelwood multipurpose tree planting develop…
CAVS_314	study investigated effect adding grain amaranth flour sensory acceptability maize porridge kenya factors influencing intention mothers feed children grain amaranth identified significant difference various porridge ratios 50 50 70 30 100 0 amaranth maize either unfermented fermented form detected preference unfermented amaranth enriched maize porridge observed intention significantly correlated p…
CAVS_315	studies evaluated impact forti<U+FB01>cation iron rich foods amaranth grain multi micronutrient powder mnp containing low doses highly bioavailable iron control iron de<U+FB01>ciency anemia ida children assessed ef<U+FB01>cacy maize porridge enriched amaranth grain mnp reduce ida kenyan preschool children 16 wk intervention trial children n 279 12–59 mo randomly assigned unre<U+FB01>ned maize por…
CAVS_316	visitor kenya s capital can see farming activities everywhere outskirts also heart city along roadsides middle roundabouts along railway lines parks along rivers power lines short kinds open public spaces crops cultivated animals like cattle goats sheep roam around visitors see even farming notably backyards residential areas people socio economic classes grow food whenever wherever possible pape…
CAVS_317	study determine effect four cooking methods nutritional value three african indigenous leafy vegetables solanum nigrum gynandropsis gynandra amaranthus hybridus carried october 2011 march 2012 levels eight nutrients beta carotene ascorbic acid calcium copper magnesium manganese zinc iron determined cooking methods significantly influenced nutrient composition vegetables raw samples higher nutriti…
CAVS_318	study examined role social support networks promoting early complementary feeding kangemi kenya employing qualitative quantitative methods study conducted 3 phases phase 1 included ethnography infant feeding social support phase 2 included 5 month prospective study 211 mother infant pairs phase 3 consisted case studies 13 breast feeding women study revealed knowledge exclusive breast feeding gene…
CAVS_319	traditional indigenous vegetables economically efficient source micronutrients terms land required production costs per unit promotion production consumption micronutrient rich foods will improve intakes overall diet health status study aimed determine nutrient iron calcium vitamin ascorbic acid anti nutrient oxalates polyphenols contents raw cooked dried sweet potato leaves two varieties sweet p…
CAVS_320	background genera self declared female headed households developing countries tend poorer less less access job opportunities objective assess nutritional status pre schoolers gender differentiation heads households design cross sectional descriptive study carried february 2003 setting four beneficiary villages registered ethio danish joint community development programme north ethiopia subjects t…
CAVS_321	rice one important food crops developing world staple half world’s population globally 3 5 billion people depend rice 20 per cent daily calories 1 5 billion people depend rice cultivation livelihoods rice grown 38 african countries 2008 consumed 10 million tons milled rice although africa accommodates 13 per cent world population continent’s consumption third rice available world market
CAVS_322	fifty four varieties upland cotton gossypium hirsutum l screened resistance bacterial blight caused xanthomonas malvacearum e f smith dowson natural field conditions artificial inoculation general moderately high levels field infection provided useful information susceptibility varieties 11 needed be1 supplemented artificial inoculation confirm resistance hypocotyl regions one week old seedlings …
CAVS_323	two diverse parents upland cotton namely j 34 c 1926 crossed comparison biparental intermated progenies f3 families indicated alteration correlation coefficient yield halo length significant negative correlation f3 population two attributes changed positive non significant one biparental intermated progenies change correlation coefficients expected due breakage linkage upon intermating increase c…
CAVS_324	inheritance resistance cowpea aphid aphis craccivora koch three resistant cultivars cowpea vigna unguiculata l walp studied parents f1 f2 population grown insect proof screenhouse 3 day old seedling infested 10 apterous adult aphids seedling reaction recorded susceptible check killed segregation data revealed resistance icv11 tvu310 governed single dominant genes f2 seedlings cross icv10xtvu310 r…
CAVS_325	livelihoods communities arid semi arid lands growing threat due recurring droughts presence animal diseases study carried among women men focus groups key informants 2013 establish perceptions men women livestock keepers constraints cattle production participatory methodologies employed rank problems identify cattle diseases listing ranking estimate incidence diseases describe relative impact dis…
CAVS_326	smallholders kenya traditionally made important contributions food security producing food however resource poor therefore produce optimum addition challenges globalisation liberalisation increasingly require producers compete markets local international proposes commercialisation agriculture even small farms objective function commercial farmer profit maximization subsistence farmer producing fo…
CAVS_327	partially purified hydatid cyst antigen preparation obtained precipitation lipoproteins redissolved boiled 100 c 15 min inactivate heat labile components absorption host components one thermostable protein remained shown correspond antigen b antigen b used intradermal test hydatid disease cattle goats attempt determine molecular weight also made 3 mm increase skin thickness 30 min regarded positi…
CAVS_328	development subsequent application computer program simulating mill yard operations mumias sugar company msc described mill yard performance measures selected milling rate cane delivery rate average hourly waiting time established program predicted lower average hourly waiting times consistency observed rates cane delivery milling prediction lower average hourly waiting times program attributed e…
CAVS_329	performance two conventional animal drawn mouldboard ploughs reversible prototype mouldboard plough studied field conditions kenya previously ploughed harrowed clay nitisol two mouldboard ploughs victory plough manufactured united kingdom cylindrical mouldboard plough manufactured rumptstad factory netherlands reversible prototype wooden mouldboard plough developed department agricultural enginee…
CAVS_330	land subdivision reduced land agricultural production resulting intensive cultivation lowered soil fertility contributed reduction diversity african leafy vegetables thus restricting otherwise traditional dietary diversity beneficial smallholder farmers land continues decline needs impetus place can retain diversity african leafy vegetables study therefore recognized need niche african leafy vege…
CAVS_331	employing nationally representative data investigatetheimpactofsustainable intensi<U+FB01>cation practices sips farm households’ food security downside risk cost risk malawi analysis relies a<U+FB02>exible moment based speci<U+FB01>cation astochastic production function multinomial endogenous switching regression framework correct selection bias stemming observed unobserved heterogeneity quantile…
CAVS_332	article constructs rural livelihood strategy using nepal living standard survey measurement 1996 2004 explores determinants rural livelihood strategies study finds education ethnicity location play important role livelihood diversification outside agriculture suggests importance keeping children school non farm livelihood diversification poverty reduction important policy implications current stu…
CAVS_333	globalization emerging re emerging diseases creating opportunities review veterinary curricula continuous professional development courses africa pointing professional inadequacies face challenges communication skills one areas lacking among veterinarians scientific fields amidst challenges paper presents comparative literature review communication skills course science fields general specificall…
CAVS_334	flavonoids natural antioxidants include groups notable pigments anthocyanins proanthocyanidins flavanone 3 hydroxylase f3h key enzyme needed biosynthesis flavonoids main ingredients muscadine grape extracts study reports first successful isolation cloning characterization f3h gene vitis rotundifolia michx full length cdna v rotundifolia f3h gene designated vrf3h open reading frame orf 1081 bp enc…
CAVS_335	flock golden comet pullets entire vertebral column ribs coracoids os coxae humeri examined hatching 182 days age pneumatization found 35 days hatching occurred several vertebrae number 14 last usual pattern adult pneumatization involving vertebrae 3 16 present birds 63 days hatching birds five vertebrae thoracic 15 synsacral region pneumatization found vertebral ribs 1 2 body keel sternum humerus…
CAVS_336	skull eight adult white leghorn birds examined grossly histologically pneumatization occurred regularly throughout neurocranium quadrate variably mandible seemed absent facial skeleton examination entire skeleton 51 adult golden comet birds previous findings confirmed additional information pneumatization pterygoid variable variation extent skull pneumatization less postcranial skeleton cervical …
CAVS_337	sexual encounters antelope species males routinely investigate recently voided urine genitalia females often perform flehmen following investigations quantitative data field studies gazelles eland confirmed previous observations common result female s urinating sexually pursued terminate male s sexual pursuit presumably communicating state anestrus impala females urinate sexually pursued differen…
CAVS_338	regression analysis performed published observations oxpeckers foraging ticks different species ungulates revealed significant positive relationship number red billed oxpeckers per unit body surface area species typical body weight relationship suggests larger ungulate species maintain higher density tick mass per unit surface area impala smallest ungulate oxpeckers reported attend field survey a…
CAVS_339	tuberose polianthes tuberosa l important export crop among small scale farmers kenya one main challenges facing production marketing good quality tuberose cut flowers lack clean planting material resource poor farmers multiply propagules main objective present study evaluate potential thidiazuron tdz phenyl urea benzylaminopurine bap cytokinin naphthalene acetic acid naa auxin vitro propagation t…
CAVS_340	lead pb cadmium cd concentrations determined muscle gonad liver brain tilapia fish caught fish ponds machakos kiambu counties kenya total 217 fish samples randomly sampled two counties acid digestion method atomic absorption spectrophotometer used analysis heavy metal concentrations varied significantly depending type tissue analyzed generally highest concentration pb detected brain liver fish or…
CAVS_341	twenty romney marsh ewes 5 40 days pregnant inoculated strain b ovis onto scarified mucous membrane vagina establishment infection ascertained recovery organisms blood supramammary inguinal lymph nodes vagina initial disappearance organism organ complement fixation test bacteremia transitory intermittent organisms recovered blood tissue examined 98 days infection abortions placentitis observed re…
CAVS_342	existing structure division labour men women changing roles women kenya rooted cultural norms institutions reinforced structural arrangements kenyan economy primarily dependent agricultural sector great majority small farms worked family labour women provide bulk labour force differences male female labour contributions production reproduction rewards associated roles constitute basis gender ineq…
CAVS_343	12 known serotypes p haemolytica two biotypes t found occur kenya biotype t common disease conditions biotype common nasal passages healthy animals biotypes strains recovered cattle majority serotypes 1 2 serotypes 4 11 also isolated serotypes found occur sheep goats serotypes 3 4 6 8 10 commonly associated pneumonia observed chickens harbour biotypes t pathological conditions biotype serotype 2 …
CAVS_344	intramammary antibiotics therapy 600 000 iu penicillin g sodium 600 000 iu dihydrostreptomycin sulphate 10 000 iu vitamin palmitate studied 3 dairy herds kiambu district kenya one herd consisted 59 cows mixed breeds friesians ayrshires guernseys jerseys one consisted 35 ayrshire cows 29 friesian cows marked decrease incidence positive cmt quarters observed 3 herds 1 wk treatment 2nd treatment ant…
CAVS_345	study made effects serum gamma globulins vaccinated cattle donor cattle given cattle exposed theileria parva infection latter treated normal serum serum containing high antibody titre t parva evaluated indirect fluorescent antibody technique globulins prepared normal immune serum infected inoculation standardized suspension rhipicephalus appendiculatus containing t parva infective particles neith…
CAVS_346	nutritive value grasses found kenyan pastures pennisetum clandestinum p purpureum chloris gayana c dactylon setaria sphacelata themeda triandra compared temperate grasses low net energy content tropical grasses due low digestibility high levels crude fibre relating nutrient supply kenyan grasses various stages regrowth requirements dairy beef cattle showed almost general deficiency energy excepti…
CAVS_347	jugular vein serum blood samples taken every 2 3 months 9 15 month periods total 508 camels 4 herds different areas kenya mouse inoculation tests examination stained samples showed trypanosoma present varying degree 4 herds species responsible mostly t evansi t brucei t congolense isolated 4 camels 2 herds camels divided 5 types according mortality presence circulating trypanosomes antibodies pre…
CAVS_348	numbers ticks four herds dromedaries two commercial ranches 135 175 animals one maintained research projects 21 animals one owned nomadic farmers 174 animals counted january 1980 february 1981 ranched herds fewer ticks two herds maximum mean number ticks per dromedary 8 one herd 62 compared 106 nomadic herd 121 research herd adult dromedaries usually carried ticks calves difference tick burdens s…
CAVS_349	periodic laboratory tests clinical examinations carried 4 herds dromedaries august 1979 january 1981 trypanosomiasis probably due trypanosoma evansi endemic herds t congolense infection found two gastro intestinal nematodes primarily haemonchus contortus assumed clinical importance two herds management poor common ticks hyalomma dromedarii h rufipes rhipicephalus pulchellus amblyomma gemma case t…
CAVS_350	inactivation kabete “o” strain tissue culture rinderpest vaccine tcrv virus heat 56 c uv irradiation studied diluting virus suspension equal volumes maintenance medium mm donkey serum ds vaccine additive respectively sets experiments pattern inactivation exponential proceeded first order reaction exposure either heat uv irradiation virus rapidly inactivated mm ds vaccine additive addition vaccine…
CAVS_351	august 2008 african centre technology studies acts launched inception phase project land tenure violent conflict kenya aftermath early 2008 post election violence became clear issues related land tenure perceived many experts key understanding root causes dynamics conflict indeed kenya national dialogue reconciliation process identified land reform key long term peace reconciliation proposed trut…
CAVS_352	document fifth chapter un gender working group book overlay science technology sustainable human development gender issues introduction chapter energy planning development notes haste address energy resource management policy makers failed address socioeconomic issues gender roles 1 conventional energy planning based erroneous assumption effects energy technologies gender neutral 2 s t evolved pa…
CAVS_353	modeling study carried grade dairy cattle four production systems vihiga district objective evaluate effects existing feeding strategies performance grade dairy cattle data model extracted results survey 236 grade dairy cattle owning households vihiga district results showed feeding strategies grade dairy cattle vihiga district sub optimal reflected low actual potential milk yields per cow per da…
CAVS_354	sub saharan african goats estimated population 180 millions major asset farmer communities range agro ecological zones study undertaken determine genetic diversity differentiation relationships among 18 populations goats uganda 4 tanzania 5 kenya 2 mozambique 2 nigeria 3 mali 1 guinea bissau 1 heterozygosity estimates fst genetic diversity distances performed using data 11 microsatellite dna loci…
CAVS_355	selected set wild herbivores lewa wildlife conservancy lwc ol pejeta ranch evaluated utility value productivity indexing based computer bio economic model prying livestock productivity pry pry derives productivity species based feed energy ef<U+FB01>ciency fee respective fee indices kenya shillings ksh per kilogram dry matter ksh kg 1 dm consumptive use lwc ol pejeta ranch zebra buffalo impala gi…
CAVS_356	five year intercropping experiment 1978 82 kenya 0 2 4 8 dry bean rows interplanted high density arabica coffee planted 1971 thinned 1978 spacing 2 1 m received 0 80 160 kg n ha per bean crop significant bean yield responses bean row numbers nitrogen fertilizer rates coffee yields significantly affected high bean yields obtained first two years coffee stumping 1977 intercropping yield advantage r…
CAVS_357	portable fainfall simulator used measure runoff rates soil losses freshly ploughed luvisol katumani anitosol kabete 6 deg slope varying rainfall intensities soil losses storms 50 100 mm h intensities total 50 mm rain applied plots wet moisture state varied 0 8 1 4 metric tons ha kabete 8 5 13 9 metric tons ha katumani percentage runoff storms 15 17 per cent kabete 67 71 per cent katumani much gre…
CAVS_358	expansion cropping semi arid arid zones machakos district handicapped soil erosion loss water run predominance annual crops system planting twice year due bimodal rainfall pattern emphasize importance terracing soil water conservation proposals made design terraces retain water method given calculating depth storage required terrace banks raised periodically maintain adequate storage capacity oth…
CAVS_359	measurements carried gas exchange properties namely photosynthesis stomatal conductance transpiration rates water use e<U+FB03>ciency water relations two mangrove species rhizophora mucronata ceriops tagal gazi bay kenya rhizophora mucronata signi<U+FB01>cantly higher photosynthetic rates c tagal internal co2 concentrations higher wet season dry season species gas exchange properties correlated p…
CAVS_360	simple model proposed predict changes terrace conformation development level bench terraces steep backslope terraces natural processes erosion normal tillage practices model based universal soil loss equation applies closed system terraces soil runoff losses largely prevented iterative procedure used give amounts soil redistributed within terrace changes width gradient sloping part terrace functi…
CAVS_361	survey tumours occurring cattle kenya meat commission athi river abattoir twenty five tumours examined viruses eight ten tumours urinary bladder one ten tumours rumen yielded herpes type virus particles produced cytopathic effect bovine embryonic testis kidney monolayers virus particles observed electron microscope cytopathic effect produced tissue cultures five squamous cell carcinomata vulva fa…
CAVS_362	histological study lesions seven naturally occurring cases uasin gishu skin disease showed changes similar described originally 1934 disease later lesions caused vaccinia virus principal microscopial changes swelling stratum spinosum epidermis less extent hair follicles swelling due intracytoplasmic inclusions dark compact deeper layers superficial layers reticulated foamy granular appearance cha…
CAVS_363	feed palatability necessary optimum feed intake utilization animal species effects consumption standardized preparation extract macleaya cordata m cordata herbaceous flowering perennial papaveraceae family contains isoquinoline alkaloids evaluated fed chickens 35 consecutive days birth chicks divided 4 treatment groups 8 replicates 10 birds pen fed corn soybean meal based diets supplemented stand…
CAVS_364	though many documented reasons make farmers adopt organic farming system economic benefits present major motivation study conducted evaluate impact organic production system profitability smallholder vegetable production systems two counties appraise contribution improvement rural livelihoods study collected data costs returns sample 208 smallholder vegetable farmers composed 78 organic 130 conve…
CAVS_365	aims despite spider plant s cleome gynandra l high nutritional value received minimal research attention compared exotic vegetables indigenous vegetables amaranth amaranthus spp cowpeas vigna unguiculata led lack scientific production recommendations study contributes developing best agronomic practices spider plant determining response shoot tip flower removal can lead profitable small scale com…
CAVS_366	need understand genetic structure wild sorghums grow alongside cultivated traditional sorghum varieties order assess potential effect crop genes wild populations study 175 wild sorghum samples collected 13 agroecological zones aezs three counties western kenya genotyped using microsattelite markers crop alleles observed wild sorghum populations range allelic frequencies varied low <U+02C2>0 4 mod…
CAVS_367	oral emtricitabine tenofovir disoproxil fumarate ftc tdf evaluated pre exposure prophylaxis prep describe accuracy self reported adherence ftc tdf pill counts compared drug concentrations fem prep trial using drug concentrations plasma tenofovir tfv intracellular tenofovir diphosphate tfvdp among random sub sample 150 participants assigned ftc tdf estimated positive predictive value ppv four adhe…
CAVS_368	global change impacting forests worldwide threatening biodiversity ecosystem services including climate regulation understanding forests respond critical forest conservation climate protection review describes international network 59 long term forest dynamics research sites ctfs forestgeo useful characterizing forest responses global change within large plots median size 25 ha stems=1 cm diamete…
CAVS_369	watamu coastlineis major attraction site tourist also source income local people however shoreline changing due erosion study sought find trend shoreline changes factors attributed changes aerial photographs 1969 1989 recent satellite image 2010 used digitize shoreline digital shoreline analysis system dsas arcgis environment used create transects statistical analyses shoreline several gps points…
CAVS_370	current study designed document medicinal plant species traditionally used treat tuberculosis tb ghanaian communities methods medicinal plants used tb signs symptoms selected using library online published data searches guided questionnaire interview also conducted botanist involved plant collection centre scientific research plant medicine csrpm mampong data obtained entered excel summarized mea…
CAVS_371	currently one third world’s population latently infected mycobacterium tuberculosis mtb 8 9–9 9 million new relapse cases tuberculosis tb reported yearly renewed research interests natural products hope discovering new novel antitubercular leads driven partly increased incidence multidrug resistant strains mtb adverse effects associated first second line antitubercular drugs natural products will…
CAVS_372	many microorganisms responsible causing serious diseases bacterial origin development drug resistance animal human pathogens commonly used antibiotics necessitated search new antimicrobial substances sources including plants present study reports antimicrobial brine shrimp lethality piliostigma thonningii leaves collected two geographical regions kenya malawi aqueous well organic extracts leaves …
CAVS_373	trypanosomiasis protozoan disease causes morbidity death humans severely limits livestock production endemic areas occurs predominantly africa south america asia although chemotherapy used control disease cases drug resistance trypanosomes major problem prospects vaccine development remote herbal medicines claimed effective control disease endemic areas study evaluated vitro activity plant extrac…
CAVS_374	dermatophilosis caused dermatophilus congo ensis disease affects mainly cattle sheep camels horses goats occurs acute chronic exudative skin disease1 injury skin insect tick bites thorny bushes accompanied prolonged wetting thought important predisposing factors1 2 affected animals initially develop moist round circumscribed papules later turn scabs crusts whose location highly variable3 4 tropic…
CAVS_375	haemolymph tsetse glossina morsitans morsitans contains low molecular weight protein high density 1 29 g mi protein detected haemolymph developmental stages insect purification protein achieved combination density gradient ultracentrifugation repeated gel permeation chromatography electrophoresis non denaturing denaturing conditions showed protein single polypeptide chain m ˜23 000 amino acid ana…
CAVS_376	resistance naturally acquired gastrointestinal gi nematode parasite infections predominantly haemonchus contortus studied 166 masai 230 dorper 294 masai dorper ewes subhumid coastal region kenya body weight blood packed cell volume pcv faecal egg count fec recorded mating 3 months mating 1 week lambing 1 2 3 months lambing 4 separate lambings took place 1993 1996 masai ewes resistant gi nematode …
CAVS_377	case study explores patterns relationships various factors weaning weights red maasai dorper lambs crosses year birth sex age weaning age dam particular different formulations relationship age dam weaning weight compared ways subdividing sums squares analysis variance evaluate alternative parameterisations statistical model described parameters describing patterns various factors included model c…
CAVS_378	four cropping systems compared terms effectiveness suppress flower thrips frankliniella occidentalis pergande megalurothrips sjostedti trybom infestation snap beans phaseolus vulgaris l maize zea mays l used either margin crop intercrop addition set monocrop snap beans treated insecticide thiacloprid another set left untreated treatments laid completely randomised design four replicates mwea tebe…
CAVS_379	higher education institutions hei sub saharan africa ssa crisis capacities institutions maintain quality often undermined declining funding brain drain deteriorating infrastructure civil disorder massive expansion undergraduate enrolment graduates ill prepared meet demands employers global market address needs priorities local communities past models u s land grant universities 1960s 1970s state …
CAVS_380	dichloromethane extracts root leaf tephrosia vogelii hook f family papilionaceae grown kenya subjected antimicrobial assays staphylococcus aureus escherichia coli fusarium phoseolida minimum inhibition concentrations mic ranged 0 25 6 4 µg ml microorganisms tested crude root leaf extracts also toxic brine shrimps organisms used indicators toxicity lc50 0 960 0 958 µg ml respectively chromatograph…
CAVS_381	rehabilitation denuded patches using perennial grasses used extensively semi arid environments kenya however weeds continue pose enormous challenge success many rehabilitation programmes aim study identify common weeds pose challenge rehabilitation success establish grass weed interactions rehabilitated areas semiarid environment kenya survey questionnaire administered capture farmers’ perception…
CAVS_382	land degradation major problem semi arid environments sub saharan africa fighting land degradation essential ensure sustainable long term productivity inhabited semi arid lands cenchrus ciliaris african foxtail grass enteropogon macrostachyus bush rye eragrostis superba maasai love grass important perennial grasses eastern african semi arid lands study conducted establish contribution indigenous …
CAVS_383	study evaluated efficiency interactive tillage practices cropping systems organic inputs soil moisture conservation techniques soil moisture retention semi arid yatta sub county october 2012 february 2013 short rain season srs march august 2013 long rain season lrs experiment laid randomized complete block design split split plot arrangement main plots tillage practices tp oxen plough op tied rid…
CAVS_384	objective study apply data mining analysis imports pharmaceutical products kenya aim discovering patterns association correlation among various product groups rapidminer data mining used analyze data obtained pharmacy poison board regulator pharmaceutical products country covering period 2008 2010 crisp method used get business understanding board understand nature data held prepare data analyze …
CAVS_385	can understand uses music daily life music universal phenomenon significant interindividual cultural variability listeners’ gender cultural background may influence music used daily life paper reports first investigation holistic framework new measure music functions respect music across genders six diverse cultural samples students germany kenya mexico new zealand philippines turkey two dimensio…
CAVS_386	paper summarizes discusses findings study nutrient cycles urban agriculture three cities nairobi nakuru kenya yaoundé cameroon studies indicate scale nutrient production uneven recycling farming african cities also suggest main parameters improving efficiency recycling role played small urban mixed crop livestock farms clearly important potential exporting nutrients rural farms even cities demons…
CAVS_387	fuel briquettes made compressing biomass material uniform solid present opportunity good quality cooking fuel study evaluated quality locally produced fuel briquettes kenya combustion properties chemical composition emissions gases fine particulate matter briquette made charcoal dust bonded paper soil corn starch sawdust briquettes bonded gum arabica studied charcoal dust briquettes bonded corn s…
CAVS_388	attainment sustainable food security sub saharan africa requires efforts large cadre well trained agricultural resource specialists familiar constraints perspectives smallhold farmers experienced interdisciplinary problem solving forum agricultural resource husbandry forum initiated 1992 rockefeller foundation stabilize faculties agriculture kenya malawi mozambique uganda zimbabwe providing resou…
CAVS_389	experiment conducted western kenya characterize penetration solar radiation canopy different maize bean intercropping systems conventional system consisted alternating 37 5 cm rows maize beans staggered system contained plant population planted paired maize bean rows rows oriented either east west north south experiment arranged 2 x 2 factorial completely randomized design treatments received 31 …
CAVS_390	many countries sub saharan africa undergo rapid urbanization growing number people joining ranks urban poor urban agriculture livelihood strategy used poor improve well remained largely inaccessible inhabitants slums generally lack access land farm however kibera slums nairobi kenya relatively new form urban agriculture emerged called sack gardening farmers plant crops sides tops large sacks soil…
CAVS_391	effect added biomass dried leaves tithonia tithonia diversifolia hemsley gray soil ph soil calcium ca saturation dissolution minjingu phosphate rock mpr examined two incubation experiments kenyan oxisol anion exchange resin aer mixed anion cation exchange resin acer used estimate plant available p selected treatments 2 16 weeks incubation sequentially extracted 0 5 m nahco3 0 1 m naoh 1 m hcl aer…
CAVS_392	rhizobium ecology network east southern africa reneasa participatory research affiliation microbiologists agronomists seeks better understand biological nitrogen fixation bnf promote use rhizobial inoculants network initiated 1991 describe rhizobial populations soils 1994 two new areas research included green house testing legume inoculation implementation survey addressing farmer awareness bnf o…
CAVS_393	field experiments evaluate effect phosphorus p fertilizers integration legumes sorghum cropping systems soil ph available nitrogen n p conducted njoro kenya short srs long rain seasons lrs 2012 lrs 2013 experiments comprised either lupin chickpea grown sorghum design split plot randomized complete block design main plots cropping systems sorghum monocrop legume sorghum rotation legume sorghum int…
CAVS_394	sub saharan african countries continue slow development rates mainly resulting food insecurity poverty poor health majority populations regard food insecurity soil fertility depletion well known contribute low declining crop yields particular macronutrients n p predominantly deficient highly weathered leached soils substantial researches tested use widely distributed phosphate rocks prs africa ov…
CAVS_395	crop yields sub saharan africa low unsustainable reflecting prolonged food insecurity region western kenya maize staple yields small scale farm level rarely exceed 0 5 t ha season low yields largely explained terms droughts depleted nutrients soils among reasons thus farmland soils western kenya mainly acrisols utisols ferralsols oxisols highly weathered widespread n p deficiencies agricultural b…
CAVS_396	making best use available crop residues important component integrated nutrient management field study conducted two seasons 1997 1998 kenya examined use wheat straw soybean trash nitrogen fertiliser nutrient inputs maize zea mays l production organic inputs applied rate 2 t ha 1 per season urea added rates 0 20 40 80 100 kg n ha 1 incomplete factorial treatment structure also included complete c…
CAVS_397	soil invertebrate fauna functions decomposition organic residues thus nutrient release soil structure soil water relations well appreciated however scope manipulation derive potential benefits little understood study undertaken assess soil fertility management strategies within agroforestry system affect soil biodiversity macrofauna diversity populations study conducted farm 1997 short rains oct …
CAVS_398	soil macrofauna earthworms termites involved key ecosystem functions thus considered important sustainable intensification crop production however contribution tropical soil quality crop performance well relations agricultural management e g conservation agriculture well understood study aimed quantify soil macrofauna impact soil aggregation soil carbon crop yields maize–soybean system tropical s…
CAVS_399	thesis study role soil invertebrate fauna decomposition organic residues thus nutrient release soil structure soil water relations well recognized scope manipulation derive potential benefits little understood study undertaken test hypothesis diversity abundance function soil fauna related quality organic residues used study conducted 1997 short rains octo 1997 feb 1998 farm western kenya followi…
CAVS_400	objective study establish effectiveness devitalisation treatment phyto sanitary measure propagation ability cut rose flowers rosa hybrid l bellerose different dipping levels assess effects treatment vaselife harvested export quality rose cut flowers obtained sian roses flower company dipped glyphosate solutions roundup 360 g l glyphogan 480 g l following procedures described australian pre shipme…
CAVS_401	one major effects climate change disruption normal weather patterns especially increase long term annual temperature frequent intense droughts floods changes impact natural resource base includes plants animals biodiversity consequently diminishes feed water resources livestock depend survive therefore impacting negatively food security household incomes smallholder livestock producers pastoralis…
CAVS_402	wild edible plants used food energy sources however uses potential inherent resources balanites aegyptiaca multipurpose species semiarid areas including ethiopia hence quantitative nutrition study specific habitat essential sustainable use species composite fruits sample b aegyptiaca collected six areas east shewa ethiopia nutrient analysis following standard laboratory procedure results reveal f…
CAVS_403	january year 2000 sudden deaths estimated 7 000 heads livestock occurred following drinking water government managed borehole kargi settlement marsabit district incidence investigated amongst others veterinary toxicologist informal interviews cross section community leaders affected pastoralists conducted samples water borehole collected toxicological analyses clinical examinations surviving anim…
CAVS_404	root rot major constraint bean production western kenya causing poor crop stand high yield losses disease caused complex different pathogens together exhibit synergistic effects pathogens survive soils resting s pores options managing disease limited study evaluated effectiveness incorporating lablab biomass managing root rot beans maize intercrop system experimental treatments evaluated incorpor…
CAVS_405	cassava green mite cgm mononychellus genus invasive species africa introduced south america genetic diversity geographical localities never assessed kenya extracted dna internal transcribed spacer 2 its2 cytochrome oxidase subunit coi compared phylogenetic variations cgm three sites kenya searched species identify ncbi genebank found identical species nucleotide congo benin sequences three sites …
CAVS_406	vitro system regeneration melia volkensii gurke shoots described m volkensii drought tolerant tree native east africa utilized potential source botanical pesticides extracts fruits seeds larvicidal growth retarding anti feedant effects mosquito larvae locusts species exploited timber production adequate planting material replenishment declining stock constrained difficulties propagation via seed …
CAVS_407	samples water taken lake magadi soda lake rift valley kenya bacteriophage lysate prepared stored dark 4 c bacteria isolated using media haloalkaliphiles aiba ogawa medium marine cyanobacteria cultured spread plate technique form lawns tested plaque formation phage lysate growth rate bacteria without phage infection measured using optical density genomic dna extracted bacteria pcr product obtained…
CAVS_408	mass propagation via tissue culture technology rescue threatened indigenous medicinal pesticidal timber plants however application remains underutilized locally due high costs tissue culture consumables local efforts towards reduction costs centered use cheaper carbon sources table sugar substitution murashige skoog gamborg’s salts mixtures fertilizers substitution conventional gelling agents aga…
CAVS_409	background rabies serious neglected disease occurs worldwide urban areas control disease expected hampered several unique constraints objective appraise occurrence control rabies study design tools used study included key informant interviews senior veterinary medical officers questionnaire survey 15 veterinary officers 9 human physicians occurrence animal bites costs involved treatment also inve…
CAVS_410	parasitism serious constraint causing continuous ill health lowered productivity livestock tanzania sub saharan africa whole study carried urban peri urban areas ofmwanza city aimed determine prevalence ofparasitic infections pigs kept small holder livestock keepers random sample of14 urban farmers total of213 pigs 14 peri urban farmers total of155 pigs selected faecal samples collected pig ectop…
CAVS_411	meat value chain pastoral regions characterized large post slaughter losses due lack appropriate preservation technologies reports indicate sun drying salting deep frying practiced meat preservation pastoral regions limited empirical information manner extent practice methods study therefore designed collect authenticate information meat preservation technologies practiced pastoral areas using st…
CAVS_412	livestock contribute major way household food security income however livestock productivity free ranging stock undermined helminthes infections despite infection neglected area veterinary extension service objective study determine anthelmintic efficacy aqueous crude extract phytolacca dodecandra vernonia amygdalina naturally acquired mixed parasites infections goats alternative control strategi…
CAVS_413	entomopathogenic nematodes used biological control pests cry proteins insect resistant cotton may affect infectivity effect bacillus thuringiensis bt cotton 06z604d infectivity heterorhabditis bacteriophora steinernema karii investigated green house nematodes introduced pots containing bt cotton 06z604d isoline 99m03 hart 89m local non bt cotton cultivar 6 months nematodes recovered soil infectiv…
CAVS_414	sweet potato virus 2 spv2 tentative member genus potyvirus family potyviridae addition type isolate spv2 recently characterised greater detail twelve additional isolates virus obtained sweet potato clones originating china portugal south africa zambia sequences coat protein cp gene 3' non translated region ntr determined comparisons cp gene sequences isolates revealed nucleotide amino acid sequen…
CAVS_415	african indigenous leafy vegetables ailvs important commodity diet many african communities vegetables grown low income small holder farmers thus play crucial role food security improving nutritional status poor families however root knot nematodes major hindrance production yield losses 80 100 percent recorded vegetables depending susceptibility inocula levels soil objective study investigate ef…
CAVS_416	reproductive lactational performances including length productive life evaluated records 1960 1988 jersey herd coastal lowland semi humid kenya herd grazed natural pastures mid 1970s received supplementary feeding mean performance included 31 months age first calving lactation milk yield 1 788 kg 3 3 lactations calving interval ci 408 days mean milk yields declined 2 200 kg 1960s 1 500 kg 1980s c…
CAVS_417	importance spider plant discussed context biodiversity conservation food security vegetable rich micronutrients phytochemicals associated antioxidant anti malaria anti microbial properties spider plant cleome gynandra exists cultivated semi cultivated crop ecological social cultural values plays significant role nutrition food security people kenya structured questionnaire administered ninety ran…
CAVS_418	schistosomiasis debilitating neglected tropical disease infects 200 million people worldwide combat disease 2012 world health organization announced goal reducing eliminating transmission schistosomes current control focuses primarily mass drug administration mda therefore monitored transmission schistosoma mansoni via fecal egg counts genetic markers typical school based mda setting ascertain ac…
CAVS_419	study sought examine extent lean manufacturing tools techniques adopted sugar processing industries kenya impact factory time efficiency study survey covering five sugar processing industries approved study operation three years purposive sampling used select sample 135 employees production engineering quality assurance departments data collected using structured questionnaire consisting mainly c…
CAVS_420	high prevalence negative consequences deficiencies resulting inadequate intake iron iodine vitamin resulted focused global efforts alleviate vitamin deficiency serious consequences can prevented consumption vitamin rich foods study undertaken determine viability locally available foods providing vitamin impoverished populations rural areas kenya cross sectional survey carried butere mumias distri…
CAVS_421	despite increased recognition african leafy vegetables alvs important source vitamin still paucity research highlighting vitamin intake attributed level extent contribution alvs inform programming monitoring evaluation vitamin related nutrition development programs study aimed investigating level contribution alvs household vitamin intake influence household monthly income rural setting use selec…
CAVS_422	communication plays critical role climate change adaptation farmers faced challenge continually sharing information adopting appropriate agricultural technologies study used social network analysis sna study farmers adapting climate chanqe communicate sna used assess effects social network structures climate change adaptation communication among fanners sakai sub location makueni county kenya cor…
CAVS_423	background meat major source food raw materials number industries yet lot meat wasted year due deterioration result spoilage microorganisms pseudomonas acinetobacter moraxella bacillus campylobacter escherichia listeria clostridium salmonella staphylococcus species objective determine efficacy antimicrobial activity garlic extracts bacterial pathogens commonly found contaminate meat design cross …
CAVS_424	albendazole abz levamisole lev co administered evaluate ability control natural helminth infections sheep farm resistance individual anthelmintic previously reported thirty two sheep mixed ages sex randomly allocated four equal groups group 1 2 treated abz lev respectively abz lev co administered group 3 group 4 untreated control rectal faecal samples collected animals day treatment 0 dpt fourtee…
CAVS_425	growing concern climate variability change combined environmental social political pressures may overwhelm resilience pastoral systems local adaptation strategies strengthened understanding pastoralists’ perception response climatic change necessary sustainable adaptation strategies systematic purposive sampling techniques used select 302 households turkana county northwestern kenya descriptive s…
CAVS_426	resistance tolerance parasitic nematodes found exist various sugarcane cultivars varying degrees trait fully exploited especially kenya fifteen sugarcane cultivars randomly selected grown glass house completely randomized design three replications two seasons single budded setts inoculated 2000 j2 root knot nematodes meloidogyne spp infestation root knot nematodes rkn co 421 reduced fresh root we…
CAVS_427	certain sugarcane cultivars shown exhibit resistance parasitic nematode species field study conducted assess potential integrating property nematode control packages enhance sugarcane productivity three sugarcane cultivars evaluated split plot design three rates nematicide aldicarb replicated thrice significant differences p = 0 05 p = 0 01 observed girth plant height millable stalks number yield…
CAVS_428	last two decades witnessed many developing countries diversify exports non traditional fresh exports ntfe especially fresh fruits vegetable diversification driven globalization changing consumer lifestyle among others ntfe grown mainly smallholder farmers developing countries trade developing countries expanded demands compliance stringent food safety standards effect standards smallholder farmer…
CAVS_429	western kenya severe nutrient depletion especially nitrogen phosphorus drastically reduced crop yields past two three decades potential effects p application single direct application minjingu phosphate rock mpr 20 40 60 kg p ha-1 fallow biomass terms nutrient replenishment maize bean yields investigated n p deficient soils western kenya six cropping seasons three years agro forestry shrubs teste…
CAVS_430	experiments conducted greenhouse field highly weathered orthic ferralsol soils evaluate effect combining farm organic residues chicken manure farmyard manure sugar bagasse minjingu phosphate rock mpr soil ph extractable available sorbed phosphorus p assess cost benefit maize production greenhouse study results indicated first eight weeks incubation soil ph increased linearly increase mpr rates de…
CAVS_431	demonstrate feasibility simulation analytical tool study livestock input output relationships project planning policy evaluation species independent package dadas used analyse simulated data generated pastoral cattle herds using set demographic constants survival rate <U+2640> sterility age 1st calving calving interval shown cow culling age 11 yr expected maximise offtake rate stabilise cattle po…
CAVS_432	conversion rangelands cultivated land one main challenges affecting management rangelands ethiopia order inform policy makers trends land use conversion study examined drivers trends impacts land conversions five locations selected borana rangelands southern ethiopia study integrated survey interviews agro pastoralists participatory appraisals rainfall data remotely sensed satellite data landsat …
CAVS_433	efforts recent years promote adoption ict based market information services mis enhance smallholder farmers’ access agricultural markets application services improves information flow among users enables economic agents perform economic activities faster turn farmers’ welfare increases reduced transaction costs translate improved agricultural income malawi although rigorous efforts government dev…
CAVS_434	structured questionnaire administered 160 farmers kakamega vihiga districts western kenya using purposive random sampling technique assess profitability different soil fertility management strategies kale tomato production systems different soil fertility amendment technologies including use manure chemical fertilizer biomass materials alone combination compared use farm yard manure alone conside…
CAVS_435	p remarkable challenge lies maximizing agricultural water productivity particularly drought prone regions sub saharan africa hypothesized water use efficiency wue can increased selection appropriate cropping management systems study seeks establish effects cropping management water use efficiency cassava sorghum cropping systems drylands eastern uganda randomised complete block design rcbd consis…
CAVS_436	abbatoir survey carried 2431 cattle high rainfall area kenya fasciola hepatica less prevalent less numerous boran cattle bos indicus bos taurus types aberdeen angus friesian x boran hereford aberdeen angus lighter infections two breeds additional abstract abattoir survey 2431 cattle high rainfall area reported boran cattle lower prevalence rates burdens fasciola gigantica aberdeen angus aa friesi…
CAVS_437	university nairobi small animal clinic 5 7 mg kg imidocarb dipropionate given m twice interval 14 days effective 14 daily oral doses 66 mg kg tetracycline hydrochloride alleviating clinical signs disease imidocarb eliminated infection 51 63 cases whereas tetracyclines cleared 16 63 judged cell culture isolation imidocarb advantage controlling concurrent babesiosis majority dogs showed transient s…
CAVS_438	article examines factors determining demand module two programs university nairobi findings based survey done randomly university students enrolled module ii maste rs education program regardless year learning descriptive survey design chosen allowed gathering information summarising analysing presenting interpreting past decade research survey descriptive stu dy 150 students registered module ii…
CAVS_439	objective sedentary endoparasite meloidogyne incognita important plant parasitic nematode infects cotton causing significant yield losses objective study evaluate reproduction m incognita bt cotton 06z604d isoline 99m03 hart 89m local non bt cotton cultivar greenhouse conditions methods results plant height number squares bolls fresh shoot root weight determined root knot nematode rkn screening 9…
CAVS_440	quality decomposing plant materials may affect soil community structure aim study determine impact decomposing bt cotton isoline soil nematode diversity bt cotton 06z604d isoline 99m03 hart 89m local non bt cotton cultivar planted two seasons completely randomized block design confined field trial mwea kenya harvest plant material incorporated soil nematode diversity determined presence bt protei…
CAVS_441	study done evaluate feeds containing high levels rice milling products fed layer chicken 21 36 weeks determine economic returns farmers diets rice based diets also compared control diet based maize soybean meal popular commercial layers diet used poultry farmers rice products evaluated included special coarse bran fine bran broken rice special coarse bran inexpensive rice milling product produced…
CAVS_442	using tomato heterologous probe orf 2280 located pstl 9 8 kb fragment inverted repeat ira pstl 12 1 kb fragment inverted repeat b irb physical map chloroplast dna squash cultivars early prolific bicolor gourd fine map pstl 9 8 kb fragment developed using sall bamhl ecorl restriction enzymes two orf 2280 transcripts 1 4 2 6 kbs squash plastid dna detected fruits leaves early prolific using heterol…
CAVS_443	pastoral livestock production kenya subject unpredictable rainfall drought occurrences adverse climatic conditions led vulnerable insecure pastoral livelihoods despite potential alleviate food insecurity pastoral communities continuous provision milk products potential camel milk yet fully explored study carried examine contribution camel milk pastoral household food baskets incomes semi structur…
CAVS_444	may 2011 turkana county north western kenya tissue samples collected goats suspected died peste des petits ruminant ppr disease acute viral disease small ruminants samples processed tested reverse transcriptase pcr presence ppr viral rna positive samples sequenced identified belonging peste des petits ruminants virus pprv lineage iii full genome analysis one positive samples revealed virus causin…
CAVS_445	africa climate change exerts significant pressure agricultural sector current changes climate parts mozambique resulted increased frequency droughts dry spells uncertain rainfall resulted loss food production smallholder farmers vulnerable climatic disasters affect food security status household despite increased number country level case studies knowledge gaps continue exist level impact analysi…
CAVS_446	certified organic livestock production exist kenya yet livestock forms integral part many organic farms due role nutrient recycling purpose study identify challenges conversion organic dairy production 55 semi structured interviews smallholder farmers dairy cattle organically certified crop enterprises kiambu kajiado counties conducted explore discuss factors hinder conversion dairy enterprises a…
CAVS_447	experiments conducted institutes applied research beer sheva israel november 1992 april 1993 study effects different temperature regimes vegetative growth thirteen melon cucumis melo cultigens identify rapid reliable selection criteria breeding cold resistance cultigens grown greenhouses high low temperature regimes mean minimum maximum temperatures 13 34 c 8 33 c respectively cultigens examined …
CAVS_448	trials cv thousand headed wide spacing 76 60 cm increased mean fresh weight branching leaf production close spacing 76 30 cm significantly increased total leaf yield ha decreased leaf petiole ratio plant interaction n 0 135 kg ha spacing yield significant supplementary irrigation increased leaf size plants widely spaced side dressed n side dressing significant effect quality leaves tended increas…
CAVS_449	species identified include amaranthus hybridus cruentus crotalaria brevidens solanum nigrum gynandropsis gynandra erucastrum arabicum normally grow wild parts kenya leaves used vegetables carotene content leaves exceeded 7000 µg 100 g fresh weight s nigrum g gynandra leaf ascorbic acid contents high 144 131 mg 100 g respectively fe content s nigrum g gynandra hybridus leaves 10 mg 100 g ca conten…
CAVS_450	soils used greenhouse trial ranged 4 2 5 0 ph 1 74 4 56 percentage c 21 32 meq 100 g cec 5 1 8 1 meq 100 g exchange acidity 0 6 3 2 meq 100 g exchangeable al 0 13 0 67 meq 100 g exchangeable mn exchangeable acidity al mn decreased increasing added lime levels mean dm yield phaseolus vulgaris maize mean nodule dry wt p vulgaris generally increased significantly increasing lime levels ph 6 0 decrea…
CAVS_451	lime requirements lr 26 acid agricultural soils estimated using following buffer methods shoemaker mclean pratt single buffer smp sb smp double buffer smp db mehlich buffer method crops high lr mehlich mehlich buffer methods crops low lr mehlich ii lr determined three ph targets 6 5 6 0 5 5 lr values evaluated regression analysis using lr values obtained ca oh 2 titration 6 5 ph target moist caco…
CAVS_452	study conducted farmers fields kikuyu division kenya determine whether inoculating bean seeds rhizobium phaseoli match n supplied 200 kg diammonium phosphate dap pure stands common dry bean phaseolus vulgaris study conducted three seasons using bean cultivars preferred farmers low erratic rainfall one short rain seasons led low bean seed yields diseases associated much rain may reduced yields lon…
CAVS_453	contribution appropriate inoculum strains efficient nitrogen fixation legumes difficult assess due laborious nature assays involved assessing establishment inoculum strains field use marker genes particular gus system changes making possible assess occupancy inoculum strain large numbers nodules whole root systems gus ß glucuronidase system used evaluate competitive ability two rhizobial strains …
CAVS_454	resistance algiers besert dinar varieties north african origin analysed detail compared delta variety previously established stable resistance appeared little similarity resistance response first three varieties mayetiola destructor test crosses algiers dinar delta responses varieties seen independent although indication dinar besert might resistance factors common increase level susceptibility n…
CAVS_455	cactus fruit belongs cactaceae family native arid semi arid regions world production succulent food plants severely limited opuntia stricta haw fruits recently invaded harsh dry rangelands laikipia plateau north eastern kenya cactus fruits contribute immensely nutrition food security needs humans living laikipia despite health benefits fruits cactus plant faces possibility extinction due adverse …
CAVS_456	effect continuous cultivation using inorganic organic fertilizers crop yields soil agro properties studied 30 year old long term field experiment kabete near nairobi highlands kenya area sub humid average bimodal rainfall 980 mm two cropping seasons per year soil dark red friable clay classified humic nitisol considered moderately fertile main treatments consisted three rates inorganic fertilizer…
CAVS_457	differentiation bloodstream form trypanosomes procyclic midgut forms important first step establishment infection within tsetse fly complex process mediated wide variety factors including associated vector trypanosomes bloodmeal part going project laboratory recently isolated characterized bloodmeal induced molecule lectin trypsin activities midguts tsetse fly glossina longipennis osir e o abubak…
CAVS_458	background peste des petits ruminants ppr contagious viral disease small ruminants serum samples sheep n<U+2009> <U+2009>431 goats n<U+2009> <U+2009>538 ages collected cross sectional study turkana county kenya objective estimate sero prevalence ppr virus pprv infection associated risk factors species pprv competitive enzyme linked immuno sorbent assay c elisa analysed presence antibodies samples…
CAVS_459	act drastic decline black rhinoceros population numbers range distribution created puzzle long term survival developed simulation models identify crucial anthropogenic parameters essential successful development conservation actions species lake nakuru national park different scenarios roles multiple anthropogenic parameters evaluated assess changes affecting population declines extinction risk p…
CAVS_460	cyclic ovarian activity plasma progesterone p4 concentrations assessed 179 days 5 free grazing 6 free grazing high energy protein supplemented normocyclic donkeys addition plasma p4 cortisol measured blood samples collected 15 min intervals donkeys days 82 84 113 114 made carry cartload weighing three times bodyweight period 3h cyclic p4 concentrations measured samples collected three times weekl…
CAVS_461	paper derives logistic models grant s gazelle gazella granti thompson s gazelle gazella thompsonii plains zebra equus burchellii game ranching system study conducted 8100 hectares savannah ecosystem machakos district average annual rainfall 514 159 3 mm modelled discrete time logistic equations fixed carrying capacities captures wildlife herbivore population dynamics time series data covering per…
CAVS_462	access smallholder farmers markets traditionally constrained lack market information yet progress smallholder agriculture inconceivable without greater market participation desire strengthen farmer access market thus resulted emergence many agricultural projects use information communication technologies ict developing countries last decade technologies focus providing market information services…
CAVS_463	cooking bananas important food crop uganda considerable research attention now focused yield declines experienced long term banana production areas measurement banana bunch weight using field scales rapid reliable always possible field monitoring requires either farmers possess reliably use scales researchers present short interval bunch harvest marketing consumption bananas furthermore occasiona…
CAVS_464	century model developed simulate banana re establishment experiment mukono district uganda assumptions assimilate allocation patterns shoots roots bunches necessary complex pattern grass fallow burning maize chemical fertilization different management methods banana simulated using schedule routines model adjustments necessary allow perennial growth two separate harvest files constructed account …
CAVS_465	achieving control biological invasion water hyacinth eichhornia crassipes lake victoria become major priority east africa water hyacinth first introduced egypt 1890 spread upriver restricted later introduction 1942 resulted spread along entire length congo river within 14 years believed crossed upper nile shortly thereafter integrated management water hyacinth consists chemical biological control…
CAVS_466	total 956 friesian cows multiple lactation records spanning period 22 years 1966 1987 genetically evaluated computing four different indices animal kenya indices adjusted least square mean alsm expected real producing ability erpa expected breeding value ebv predicted breeding value pbv two parameter combinations heritability h2 0 20 repeatability t 0 43 generated data h2 0 25 t 0 45 averages est…
CAVS_467	data literature kenya milk record organisation livestock recording centre input interactive computer program pry study magnitude changes yields product prices required e counterbalance increases reproductive wastage mortality kenyan smallholder herds dairy cattle program determined culling strategy gave highest feed energy efficiency total output value per unit dry matter intake cull age threshol…
CAVS_468	seed germination seedling root shoot extension 4 sorghum cultivars decreased increasing salinity transfer seeds germinated various salt treatments distilled water slightly increased number seeds germinated decrease seed germination shoot root extension attributed largely ionic toxicity rather osmotic factors root extension sensitive salinity stress shoot extension cv kat 369 seredo kat 487 opposi…
CAVS_469	leaf area development dry weight accumulation solar energy conversion efficiencies phaseolus vulgaris cv glp 2 investigated two soil moisture levels two contrasting seasons near nairobi kenya experiment confirms dry weights yields phaseolus vulgaris limited drought induced decrease leaf area leading less radiation interception source assimilation however photosynthetic efficiency phaseolus vulgar…
CAVS_470	diabetes mellitus disease antiquity worrying global incidence prevalence conventional management treatment interventions hampered drawbacks like high costs naccessibility likelihood potential adverse toxic effects among others use antidiabetic phytodrugs rise particularly developing countries perhaps due cost implications accessibility advantages study aqueous leaf extract medicinal plant helichr…
CAVS_471	study documents indigenous chicken ic production systems subsequently assesses contribution ic breeds ecotypes livelihoods farmers bangladesh pakistan sri lanka vietnam total 1125 households keeping chicken participated study 2009 2011 four countries similar production systems ic ic flocks raised free range system production increased vulnerability predation diseases poor feeding inadequate husba…
CAVS_472	small scale dairy farmers kenya interested selling milk earn income especially dry seasons milk prices hike results depressed calves growth rates high calf mortality rates late maturity general economic losses smallholder dairy production systems innovative development early calves weaning formulae milk replacers offer solution calves nutrition household income long run study conducted determine …
CAVS_473	multiple regression models used predict proximate composition 345 tropical forages 37 concentrates derived published digestibility experiments sheep cattle linear quadratic cubic terms proximate components used regression analyses predictors derived conditions maximum coefficient determination r practicality basis criteria predictive equations forages concentrates presented correlation coefficien…
CAVS_474	study made several forage concentrate systems areas kenya cattle high genetic potential kept ascertain type quality feed given lactating cows small scale dairy farmers zero grazing one fodder napier grass pennisetum purpureum given cattle whereas semi zero grazing several fodders cabbage maize forage weeds potato tops kale varying degradability nutrient composition available pastures farms simila…
CAVS_475	extent different sources feed cover mineral requirements lactating cows absence mineral supplementation studied lactating friesians ayrshires crosses zebu used 90 day trials feeding systems consisted napier pennisetum purpureum grass dairy meal zero grazed cows concentrates various fodder crops pasture cows semi zero grazing concentrates mixed pasture species cows grazing mineral supplement provi…
CAVS_476	farm trials kenya total 18 lactating cows fed 3 months various types fodder pasture concentrate zero grazing semi zero grazing grazing systems smallholder milk production overall daily intake calcium phosphorus magnesium sodium averaged 46 7 14 9 32 2 12 9 31 2 10 9 16 9 7 3 g respectively results showed diets deficient ca heavy high producing cows adequate low producing cows intake p cows requir…
CAVS_477	toxicity corynebacterium pseudotuberculosis surface lipid skin draining regional lymph nodes goats investigated five goats injected intradermally two skin sites 5 mg surface lipid dissolved mineral oil goats examined daily visually palpation changes injection sites regional draining lymph nodes thereafter sacrificed sequentially post mortem examination performed skin injection sites regional drai…
CAVS_478	intraspecific crosses involving five cultivars amaranthus hypochondriacus two caudatus studied investigate inheritance five morphological traits seed coat colour inflorescence colour seedling colour oval leaf mark purple leaf mark seedling colour inflorescence colour seed coat colour oval leaf mark segregated 3 1 ratio therefore controlled single dominant gene purple leaf mark segregated 9 7 rati…
CAVS_479	study conducted record utilization boni lungi dodori national reserves aweer community results indicate procuring wide gamut provisional regulatory cultural supportive services reserves community ranging wood forest products utilized construction use expression religious beliefs non wood products addition 16 wildlife species found utilized primary source protein eggs guinea fowls ostrich fish hon…
CAVS_480	morphogenesis foetal membranes placenta root rat tachyoryctes splendens studied light microscopy implantation blastocyst antimesometrial mode implantation secondary interstitial decidual reaction similar rodents amniogenesis cavitation temporary open epamniotic cavity inversion yolk sac complete disappearance parietal segment occurs relatively late breakdown decidua capsularis parietalis yolk sac…
CAVS_481	describe development specific sensitive pcr semi nested pcr system rapid diagnosis echinococcus granulosus genotype g1 e granulosus genotype g6 7 echinococcus ortleppi g5 diagnosis g1 group g5 6 7 performed simple pcr discrimination e ortleppi g5 g6 7 involves subsequent semi nested pcr step target sequence amplification part mitochondrial 12s rrna gene specificity pcrs 100 evaluated isolates 16 …
CAVS_482	chemotherapeutic agents available medical management hydatid disease caused parasite echinococcus granulosus order test potential oxfendazole treatment infection parasite nine infected goats four sheep given oxfendazole twice weekly dose 30 mg kg body weight 4 weeks monitored ultrasound additional 4 weeks efficacy finally evaluated postmortem examination including determination protoscolex viabil…
CAVS_483	despite significant public health burden bovine tuberculosis btb rwanda prevalence btb poorly documented study conducted estimate prevalence btb cattle using gross examination granulomatous lesions identify mycobacteria species suspected samples evaluate economic impact meat condemnation based btb like lesions meat industry rwanda routine meat inspection conducted societe d abattoir de nyabugogo …
CAVS_484	parts sub saharan africa ssa lack access necessary agro inputs contributes low agricultural productivity slows overall economic growth development agro input dealers make inputs easily accessible rural based smallholder farmers study assessed role played agro input dealers disseminating communicating integrated soil fertility management isfm practices information smallholder farmers siaya trans n…
CAVS_485	energy environmental conservation measures emerging issues concern across world awareness climate change sustainable environmental resource utilization discussed globally sectors development reason study investigated kenyan biology teachers’ understanding soil carbon sink sequestration kenyan ecosystems emerging issues study aimed relating biology teaching content wider scope energy flow ecosyste…
CAVS_486	soil health assessment based narrow disciplinary approaches overlook multiple interacting biological processes basis sustainable crop productivity study carried determine influence seasonal variations nematode assemblages different soil groups sites disturbance levels indicator soil health sampling done areas characterized small scale subsistence agriculture kenyan northern southern sites three d…
CAVS_487	integrated approaches fast gaining popularity management root knot nematodes meloidogyne spp study undertaken assess potential integrating biological control agent pochonia chlamydosporia isolate 10 crop rotation maize organic amendment maize stover management root knot nematodes tomato production one greenhouse two field dry rainy seasons experiments conducted tomato preferred crop pochonia chla…
CAVS_488	studies epidemiology visceral leishmaniasis west pokot focus revealed sergentomyia bedfordi s antennatus s schwetzi abundant sandfly species latter shown feed mainly lizards phlebotomus martini encountered termite hills ventilation shafts showed even distribution among termite hills throughout district kala azar cases detected investigations relationship termite hills presence kala azar cases var…
CAVS_489	animals trapped marigat baringo district investigate animal reservoirs visceral leishmaniasis endemic focus disease several species rodents carnivores reptiles captured specimens spleen liver blood tissues taken animals specimens triturated sterile saline cultured nnn medium injected hamsters intraperitoneally skin biopsies also taken cultured nnn medium slide smears tissues taken made stained gi…
CAVS_490	degrading health sub saharan african soils major impediment millennium development goal strategy poverty reduction africa comprehensive africa agricultural development program without addressing soil degradations vital ecosystem services unlikely return remain levels can sustain viable human populations improving ecosystem services reducing poverty require integrated understanding connections amo…
CAVS_491	study investigated potential enhancing precipitation cloud seeding october november december ond season rainfall cloud top temperature ctt aerosol optical depth aod wind data used short cut bartlett correlation composite wind time series analysis hysplit backward trajectory analysis used achieve objectives study precipitation showed decreasing patterns peaks pentad 65 68 delineated dry years 18 e…
CAVS_492	field investigations conducted mwea tebere agricultural research station situated central province kenya evaluate effects infestation cotton red spider mites tetranychus sp growth yield components results obtained revealed mite damage adversely affected vegetative growth measured amount leaf plant dry matter number leaves per plant leaf surface area mean size leaves reduced 67 07 48 46 68 18 60 3…
CAVS_493	evaluation 17 chemicals conducted field mwea tebere agricultural research station ascertain efficacy red spider mites tetranychus sp attacking cotton eastern kenya study became necessary owing inadequate control red spider mites recommended acaricide dimethoate chemicals performed well red spider mites kelthane akar morestan neoron considered suitable replacements dimethoate low levels mammalian …
CAVS_494	relative susceptibility 4 populations dysdercus fasciatus one population d nigrofasciatus d cardinalis d superstitiosus topical application cypermethrin fenvalerate permethrin investigated laboratory using individuals collected cotton kenya ld50s 3 insecticides populations d fasciatus 0 0656 0 0757 0 335 0 469 0 442 0 505 g insect respectively d nigrofasciatus 0 1690 0 2541 0 481 0 504 0 721 0 85…
CAVS_495	results presented survey insect pests sunflower kenya 1974 75 list provided 80 species coleoptera hemiptera lepidoptera orthoptera diptera thysanoptera found damaging crop pre flowering post flowering stage indication stage life history insect injurious parts plant attacked localities affected major pests agrotis segetum schiff ipsilon hfn diachrysia orichalcea f plusia orichalcea heliothis armig…
CAVS_496	investigations conducted greenhouse evaluate biological performance aphis fabae scopoli bred two varieties common bean phaseolus vulgaris l mean developmental period aphid 7 8 days 26 5 c range 15 0–32 5 c bean varieties mwezi moja glp 10 red haricot glp 3 reproductive life aphid averaged 15 3 days range 11–17 days mother aphid produced average 55 2 56 2 nymphs two bean varieties respectively nym…
CAVS_497	common bean phaseolus vulgaris one important economic crop attacked serious diseases fusarium root rot study efficacy trichoderma viride t koningii evaluated suppression fusarium oxysporum causing root rot beans vitro disease control greenhouse condition three food carriers broken dehulled rice grain sorghum seeds vermiculite also evaluated suitability growth delivery media trichoderma isolates d…
CAVS_498	twelve calves drenched ground leaves gnidia latifolia thymelaeaceae responses studied signs clinical intoxication observed treated animals intensity signs depended amount material fed animals receiving high doses 1 2 g kg body weight showed acute toxicity signs depression inappetence nasal ocular discharges animals developed diarrhoea acute abdominal pain uneasiness elevated pulse respiratory rat…
CAVS_499	report studies tanzania kenya uganda south africa past 22 years yielded estimates land snail diversity main forest types occurring east eastern southern africa supplemented results similar research madagascar west africa workers information provides detailed picture patterns land snail diversity continent available solem 1984 describe field methods re examine solem s 1984 assessments sympatric al…
CAVS_500	declining land productivity per capita food availability poses challenges overcoming land degradation poverty sub saharan africa need identify ways improving land productivity particularly among smallholders study investigated contribution integrated soil fertility management isfm practices technical allocative efficiencies maize farming system kenya determine efficiency gains isfm compared effic…
CAVS_501	parasitic weed striga hermonthica hampers production sorghum important cereal crop eritrea weed complex mode infestation adapts many hosts environments complicating conventional breeding resistance form crop improvement available eritrean breeders failed study aimed improving resistance parasite transferring 5 striga resistant quantitative trait loci qtls resistance donor n13 striga susceptible f…
CAVS_502	objective study determine patterns expression two photosynthetic genes rbcl psba chloroplast chromoplast differentiation fruit tissues three cucurbitae pepo l cultivars early prolific foodhook zucchini bicolor gourds two early prolific isogenic lines yybb yyb b steady state amounts rbcl psba transcripts increased fruit development upto 14 days post pollination yyb b line chloroplast differentiate…
CAVS_503	experiment conducted kabete field station university nairobi march july 2000 season june september 2000 season ii determine effect different rates nitrogen n fertilizer application growth yield snowpea snowpea variety “oregon sugar pod ii” used experiment laid complete randomized block design three replicates four n levels 0 50 100 150 kg n ha 1 split applied equal halves can 26 n 29 58 days plan…
CAVS_504	damage caused black bean aphid aphis fabae scopoli common bean phaseolus vulgaris l severest aphids transferred onto bean plants preflowering stage significant reductions average length central shoot production flowers pods seeds per plant seed weight per plant also significantly reduced aphid infestation occurred preflowering stage smaller significant reductions length central shoot quantity pod…
CAVS_505	cobalt deficiency induced 3 rumen fistulated small east african goats feeding chloris gayana hay containing co 0 02 mg kg dm small amount concentrate supplement 150 g daily containing co 0 05 mg kg 23 weeks oral cobalt chloride drench administered control group 3 times weekly providing co 0 3 g goat weekly week 22 faecal urinary losses nitrogen higher p 0 01 co deficient goats co supplemented goa…
CAVS_506	artificial neural networks ann used prediction many fields knowledge currently used agriculture field objective study investigate usefulness ann prediction second parity 305 day milk yield slmy305 kenyan holstein friesian dairy cows based first parity information ann compared multiple linear regression mlr method total 2808 records first second parities holstein friesian 1685 records trained usin…
CAVS_507	food fortification proven important strategy addressing micronutrient deficiency includes vitamin iron zinc deficiency developing countries development efforts thus focused breeding crops natural ability produce process widely known bio fortification however efforts promote mass fortification foods bio industrial yielded little success due existence weak information factors affecting consumption …
CAVS_508	establishment electronic services e services important policy goal many universities worldwide notwithstanding staff access e services reliability still remains issue concern can hinder use services use e services operational processes teaching administration can support staff improve work performance promote competitive advantage university however many factors determine use e services staff day…
CAVS_509	integrated approaches fast gaining popularity management root knot nematodes rkn study undertaken assess potential integrating biological control agent bca pochonia chlamydosporia isolate 10 crop rotation cr maize organic amendment oa maize stover management rkn tomato production one glasshouse two field experiments conducted tomato investigated crop treatments applied either singly oa bca cr com…
CAVS_510	drought stress major abiotic factor limits cassava productivity many agro ecological regions sub saharan africa study stay green trait two transgenic cassava genotypes transformed isopentenyl transferase ipt gene improved drought tolerance six non transgenic cassava genotypes evaluated green house conditions leaf abscission leaf retention elongation last internodes photosynthetic rates stomatal c…
CAVS_511	abundance indigenous soil rhizobia can determine whether legume respond inoculation study therefore conducted determine population size indigenous soil rhizobia nodulating common bean phaseolus vulgaris l cowpea vigna unguiculata l soils sampled kabete machakos nyeri kajiado sites probable number technique used treatments comprised common bean cowpea rhizobia host traps seven inoculant sources fi…
CAVS_512	iris yellow spot virus iysv vectored thrips tabaci threatens profitable onion production eastern africa host plant resistance considered first line defence insect transmitted virus diseases hence information resistance iysv t tabaci among common onion cultivars kenya crucial development integrated pest management strategies study evaluated resistance thrips iysv among widely grown onion cultivars…
CAVS_513	makueni district experienced food insecurity years due combination physical human factors problems food insecurity district implication profound effects livelihoods among rural households particularly terms economic social status inhabitants paper analyzed status effects food insecurity rural livelihood opportunities makueni district paper also addressed options sustainable food security income g…
CAVS_514	climbing snap beans potential increasing productivity competitiveness domestic export markets suitable varieties market demanded p od quality characteristics preferred agronomic traits available smallholder farmers kenya countries east central west africa objective study select climbing snap beans market preferred pod quality characteristics pod yield disease resistance locally developed breeding…
CAVS_515	effects past climate natural disturbances human activities significantly impacting negatively current day processes tropical indigenous trees forests indigenous trees mostly hard woods logged human activities warburgia ugandensis tree highly valued medicinal properties timber poles fuel wood consequently population distribution decline due environmental anthropogenic impacts documentation environ…
CAVS_516	prevalence anthelmintic resistance consumer demand alternative farming systems limit use chemical anthelmintics made search alternative gastrointestinal nematode parasites control methods crucial traditional medicinal herbal plants can offer alternative reliance chemical anthelmintic drugs study evaluates efficacy crude aqueous extracts tephrosia vogelii hook tephrosia villosa pers carica papaya …
CAVS_517	understanding dietary requirements different wildlife populations critical wildlife habitat conservation especially sub saharan africa wildlife contributes much national gdp many countries study conducted determine seasonal wet dry diet profiles thomson’s grant’s gazelles gazella thomson gazella granti athi kapiti savannah ecosystem south central kenya diet composition determined using micro hist…
CAVS_518	exotic dairy goats increasingly become important alleviating poverty combating hunger d mal nutrition kenya goats introduced eastern kenyan highlands group based approach decade ago farm africa approach interested households access imported toggenburg bucks related services however approach resulted farmers incu rring different magnitudes transaction costs study thus assesses magnitudes determina…
CAVS_519	despite wide usage aloe turkanensis herbal remedy phytochemical profile safety properly documented aqueous methanol extract naturally occurring cultivated whole plant obtained vitrotoxicity using brine shrimp lethality test bslt phytochemical screening carried extracts exhibited zero percent mortality bslt qualitative phytochemical screening extracts naturally growing aloe turkanensis showed high…
CAVS_520	obesity rise developing countries especially urban areas study crosssectional study conducted two divisions nairobi province determine prevalence risk factors associated overweight obesity among school children nairobi kenya involved 344 school children aged 9 14 years drawn four randomly selected public private primary schools weight height measured body mass index calculated nutrition status de…
CAVS_521	paper explores smallholder farmers’ adoption decisions multiple sustainable intensification practices sips eastern southern africa develop multivariate probit model using plot level data gathered maize–legume farming systems ethiopia kenya malawi tanzania find practices used maize production complementary others substitutable adoption sips influenced social capital networks quality extension serv…
CAVS_522	1998 2001 field experiments conducted new york usa kenya study relationship foliage late blight control tuber infection control tuber blight phytophthora infestans tuber infection occurs result inoculum produced foliage washed soil infect tubers tuber resistance depth precipitation soil temperature important factors whereas different foliar fungicide applications significant effect overall tuber …
CAVS_523	aim study determine hematological serological changes experimentally infected sheep goats validate use real time reverse transcriptase pcr analysis diagnosing pprv kenya study five sheep five goats aged 3 6 months different sexes experimentally infected lineage iii ppr virus two goats two sheep confirmed using c elisa kit free ppr used controls hematological examination infected animals revealed …
CAVS_524	know cross cultural differences psychological variables individualism collectivism clear variables show relatively greatest differences survey world views project operated premise issues best addressed diverse sampling countries representing majority world’s population large range item content data collected online 8 883 individuals almost entirely college students based local publicizing efforts…
CAVS_525	aim cows smallholder dairy farms sdf developing countries kenya typically produce volumes milk well genetic potential epidemiological study conducted determine reasons low milk production including limited use best management practices suboptimal nutritional management methods observational cross sectional study 111 sdf performed nyeri county kenya june 2013 determining effect cow factors farmer …
CAVS_526	heterologous prime boost vaccination regime dna recombinant vaccinia virus rvv vectors expressing relevant antigens shown induce effective immune responses several infectious pathogens study describe effectiveness prime boost strategy immunizing dogs recombinant plasmid followed vaccinia virus expressed glutamic acid rich protein bggarp babesia gibsoni dogs immunized prime boost regime developed …
CAVS_527	certain varieties sweet potato especially orange fleshed promoted part strategy combat vitamin deficiency children pregnant mothers however consumption sweet potato widespread rural households mainly boiled eaten raw lack value addition excludes majority urban higher income consumers consider sweet potato inferior product time low income urban households interested consuming sweet potatoes able r…
CAVS_528	upstream downstream water conflicts common phenomenon basins conflicts take different dimension occur dry season already low level river flows context aggravates spatial externalities downstream communities water dependent ecosystems causing serious socioeconomic ecological effects utilizing analytical framework capture causes consequences spatial nature externalities relying primary secondary da…
CAVS_529	potato virus y pvx potato virus x pvx among important viruses potato solanum tuberosum l crop worldwide use virus resistant varieties considered effective sustainable long term way minimizing crop losses associated viruses kenya major potato varieties grown effective host resistance two viruses among different types virus resistances available extreme resistance found durable effective type resis…
CAVS_530	efforts made households makueni district kenya manage trees crop grazing lands reviewed using survey data 4 villages wore kibwezi divisions covering period 1989 1998 impact external initiatives tree seedling production promotion period reviewed effect government management gazetted forests examined appears investments farmers tree management taken place past 5 15 years gradual long term shift cut…
CAVS_531	sub saharan african economies agriculture dominant sector plays essential role rural overall economic development paradoxically sub saharan africa sole region developing world per capita food production remained low many years agricultural growth region impeded factors related production marketing institutions macro economic factors policies paper offers indepth analysis institutional innovations…
CAVS_532	irrigation will continue play important role enhancing food security improving standards living many inhabitants rural africa however irrigation beset increasing problems water scarcity soil degradation water pollution organisational management problems high implementation costs low productivity rate returns operation maintenance deficiencies associated environmental health problems sustainabilit…
CAVS_533	purpose purpose study analyze social economics influence project implementation determining factors influence indigenous poultry production study give recommendations relevant authorities indigenous poultry keepers address tho se factors aimed increasing ndigenous poultry production findings study showed land size average 1 1 significant influence indigenous poultry production wald 37 017and leve…
CAVS_534	livestock keeping regarded store wealth pastoralists kenya besides social cultural functions objective study prioritize constraints cattle marketing semiarid pastoral area narok kenya analyze efficiency cattle marketing transit markets located garissa kajiado narok counties primary data collection traders done participatory interviews market surveys time series market price data obtained secondar…
CAVS_535	soil moisture stress limiting factor crop production particularly arid semi arid lands asals affects many physiological biochemical processes plants research moisture conservation measures thus imperative current study used cropsyst model simulate soil moisture different tillage practices oxen plough tied ridges furrows ridges cropping systems monocropping intercropping crop rotation organic fert…
CAVS_536	two mongrel dogs presented history recumbency salivation dullness depression started following snake bites physical examination revealed swellings fang marks hemorrhage area bites hematological parameters showed reduced values erythrocyte counts platelet counts hemoglobin packed cell volume increased total leukocyte count biochemical values showed elevated levels alanine aminotransferase creatini…
CAVS_537	study used probit model analyze factors influencing probability household willingness pay non marketed benefits nbs cattle mozambique primary data 184 agro pastoralist households collected using structured questionnaire data collected comprised information relating household demographic household livelihoods non marketed benefits cattle result showed probability household willingness pay wtp infl…
CAVS_538	survey conducted butere mumias kakamega districts western kenya 2005 evaluate availability dairy support services following liberalisation agricultural sector government total 69 107 farmers interviewed butere mumias kakamega districts respectively liberalisation opened market raw milk major urban centres previously supplied processed milk kenya cooperative creameries kcc attempts expand dairy pr…
CAVS_539	noctuid stem borer busseola fusca important pest maize sorghum sub saharan africa presence species occurred mostly cultivated wild habitats busseola fusca oligophagous narrow range wild grass species might due part differences silicon si content plant tissues cultivated wild grasses present study tested hypothesis studying survival relative growth rate rgr expressed daily weight gains b fusca lar…
CAVS_540	weed management practices used small scale farmers determine maize productivity trials executed kigumo district long short rains 2010 compare effectiveness glyphosate hand weeding weed management maize zea mays l treatments arranged completely randomized complete block design replicated three times split plot arrangement main plots two maize varieties duma sc41 dk8031 subplots three weed manageme…
CAVS_541	use resistance varieties practical method managing crop diseases great variation terms resistance reaction diseases among various maize germplasm liberization seed market sector witnessed proliferation massive introduction new varieties whose reaction diseases ascertained study conducted evaluate reaction maize varieties northern leaf blight nlb common maize rust gray leaf spot gls maize streak d…
CAVS_542	intensity land cultivation usually associated increase crop production loss soil biodiversity function study conducted determine effect intensity land use irrigation occurrence abundance diversity nematode destroying fungi selected small scale irrigation systems kenya study conducted four spatially separated irrigation schemes namely kabaa kauti machakos kathiga gacheru mbogooni embu study areas …
CAVS_543	peste des petits ruminants ppr disease sheep goats remains major constrain small stock production turkana kenya disease known long period kenya though turkana pastoral community acquired indigenous knowledge encount er disease focused group discussion employing participatory epidemiology methods turkana ranked ppr among ten important diseases small ruminant flocks turkana respondents characterize…
CAVS_544	role pigs epidemiology foot mouth disease kenya thoroughly investigated n order understand cross sectional study conducted serum samples 15 counties kenya order determine sero prevalence foot mouth disease porcine species study utilized serum samples fmd laboratory including serecu project collected n year 2010 porcine serum samples subjected anigen fmd nsp ab screening elisa test elisa kit desig…
CAVS_545	foot mouth disease fmd enzootic disease affects cattle sheep goats pigs parts africa regular reporting performed highland areas high potential livestock activities undertaken case lowland areas characterized low potential extensive livestock keeping nomadism practiced book fmd causative strains serotypes somali eco system kenya lowland area determined reasons reporting analyzed serology results o…
CAVS_546	foot mouth disease remains serious endemic disease kenya causing extensive production losses dairy industry n order understand foot mouth disease fmd situation kenya related risk factors high risk zones include trade stock routes national parks game reserves proposed disease free zones borderlan ds cross sectional sero survey conducted utilizing bovine serum samples embakasi foot mouth disease la…
CAVS_547	camel rearing common practice arid areas africa regular droughts followed famine common camel milk known high nutritional values well medicinal properties camel browse natural trees bushes camel milk become popular among traditional somali people general public well little however known traditional practices used communities effects camel milk hygiene book camel milking practices effects milk hyg…
CAVS_548	pastoral communities camel milk consumed raw without heat treatment can pose health hazard consumers camels milked poor sanitary conditions predisposing factors mastitis include dust flies scarce water resources among others whenever mastitis encountered field antibiotic treatment basis treatment regimes cases treatment given without benefit bacteriological examination laboratories non existent m…
CAVS_549	dairy goa t production emerging enterprise lot potenti al poverty alleviation improved nutrition increased income poor can play role contribution towards kenya’s development plan inadequate information prevalence subclinical mastitis antibiotic sensitivity challenges facing industry study carried dairy goats zero grazing system mount kenya region january 2012 december 2012 determine prevalence su…
CAVS_550	study sought investigatecommunity farms management efforts agroforestry activities western kenya study employed descriptive resea rch design population 40 0 households along kakamega forest randomly sampled provide requisite information support study household data besides documented data government kenya agencies used reveal land use agroforestry afforestati activities study findings revealed ex…
CAVS_551	understand ing energy flow concepts ecosystems one prerequisite area among students good performance biology education pattern trends biology subject performance kenyan national examination s revealed apparent compl exity understanding concepts ecology study therefore assessed secondary school students<U+201F> understanding energy flow concepts ecosystems kenyan ordinary level curriculum t study …
CAVS_552	tea production processing marketing kenya management two sectors two sectors include kenya tea development agency manages approximately six hundred thousand small scale farmers multi nationals sector example uniliver lipton teas james finlay’s george williamson holdings manage privately plantations estates tea volume frequency plucking tea leaves enhances net revenue small scale tea farmers kenya…
CAVS_553	study investigates effect cost seeds labour fertilizers borrowing leasing land economic livelihood small scale horticultural farmers kenya carrying study stratified sampling procedure used primary secondary data used study results established high input prices greatly affect income levels small scale horticultural farmers significantly influence economic livelihood consequently high input prices …
CAVS_554	abstract among maize pest complex occur farms bulk storage systems kenya weevil sitophilus zeamais motsch grain moth sitotroga cerealella olivier larger grain borer prostephanus truncatus horn major primary pests compared red flour beetle tribolium casteneum herbst secondary pest stored produce methods used control pests chemical fumigants grain dusts choice options methyl bromide broad spectrum …
CAVS_555	north eastern province camel dominant livestock provides subsistence many people especially frequent droughts animals either die unthrifty camel highly suited hot environments region camels number approximately 3 million main producers milk residents mainly somali origin pastoralists currently milk also sold nairobi far places fast growing demand necessitated examination milk quality response foo…
CAVS_556	purpose examine consumers’ perception food safety vegetables traditional urban market outlets developing country context test whether curiosity motivated information acquisition personal control choice stimuli influence consumer involvement resulting differentiated mental models design methodology approach zaltman metaphor elicitation technique zmet standard modified form used develop consumers’ …
CAVS_557	respiratory system endowed number structural functional barriers protect harmful innocuous material taking advantage vast surface area gain access organism barriers include 1 surfactant system 2 highly efficient mucociliary escalator system 3 population highly phagocytic macrophages 4 epithelium endowed tight junctions however despite barriers pulmonary immune responses easily generated introduct…
CAVS_558	genetic diversity plays important role selection parental stocks plant breeding sorghum sorghum bicolor l moench breeding initiatives constrained lack information genetic diversity cultivated accessions otherwise guide choice heterotic parents hybridization study carried determine genetic diversity sorghum accessions collected africa icrisat using simple sequence repeats ssr microsatellite marker…
CAVS_559	long time kenya desired access lucrative export markets livestock products although desire matches growing global demand livestock products increasing interest livestock products kenya livestock deficient countries kenya able meet expressed demand reasons failure sufficiently documented study used value chain approach assess document factors limit kenya’s export trade livestock questionnaire inte…
CAVS_560	north eastern province camel dominant livestock provides subsistence many people especially frequent droughts animals either die unthrifty beca use camel highly suited hot environments region camels number approximately 3 million main producers milk residents mainly somali origin pastoralists currentl y milk also sold nairobi far places fast growing demand necessitated examination milk quality re…
CAVS_561	internal parasites significant determinant productivity rum illant species tropics provision dewormers become predominant part animal health interventions emergency drought responses aiming maintain food conversion efficiency livestock pasture scarce study aimed assess owner perceived impact ofdeworrner provision health productivity small ruminants drought prone counties isiolo marsabit northern …
CAVS_562	handbook published help staff working disasters make decisions ensure also best possible job often individuals provide much needed aid animal disaster situations need put harm s way expose themsel ves significant risks order reduce risks levels low reasonably practical clear standard operation procedures need drawn provided working handbook staff handbook covers contents necessary attributes disa…
CAVS_563	boran breed mainly kept pastoralist communities source milk beef commercial beef ranches mainly beef production although breed boran may seemingly low valued can raised higher reproductive potential using current reproductive technologies vitro embryo production embryo transfer author s literature search lack locally optimized procedures te boosting reproductive potential boran cow using technolo…
CAVS_564	rabbit emerged key livestock increasingly raised farmers kenya however diseases inadequate technical knowledge amongst animal health providers diseases major challenges facing sustainability rabbit farming kenya study designed determine prevalence etiology clinical presentation diseases domestic rabbits aim enhancing diagnosis management field situation cross sectional survey conducted 61 farms r…
CAVS_565	world s poor disaster vulnerable communities also 1110streliant livestock poultry working animals survival disasters strike addition immediate devastation food insecurity anelloss life loss livestock can leave secondary legacy economic instability debt dependency september 2011 worlel society protection animals wspa worked collaboration university nairobi mitigate immediate long term effects deva…
CAVS_566	fish processing plants still face microbial food safety related product rejections associated economic losses although implement legislation well established quality assurance guidelines standards assessed microbial performance core control assurance activities fish exporting processors offer suggestions improvement using case study microbiological assessment scheme used systematically analyze mi…
CAVS_567	variation nutritional anti nutritional contents among six finger millet genotypes determined improved finger millet genotypes gulu e fmv 1 kenya agricultural research institute kne 479 kne 1034 international crops research institute semi arid tropics icrisat local landraces ateso nyaikuro compared significant p 0 05 difference calcium ca iron fe zinc zn contents among genotypes genotypes ateso gu…
CAVS_568	background potential rabbit production kenya high however high morbidity mortality domestic rabbits reported objective aim study determine pathology prevalence predisposing factors coccidiosis domestic rabbits selected regions kenya animals methods total 61 farms keeping rabbits six different counties visited survey total 2680 live rabbits examined 61 rabbits 302 fecal samples randomly collected …
CAVS_569	study examines rationales behind choice local interlocutors forestry related climate change projects post conflict nepal stated objectives projects claim involve government project decision makers favor government involvement yet project resources overwhelmingly favor civil society institutions project decision makers choices shaped combination donor conditionalities contextual constraints belief…
CAVS_570	pochonia chlamydosporia goddard zare gams biological control agent control root knot nematodes however efficiency many biological control agents including p chlamydosporia depends soil conditions vitro study conducted determine effect temperature ph carbon nitrogen activity p chlamydosporia meloidogyne incognita kofoid white chitwood sunn hemp maize cobs sawdust decomposed 15 20 25 c media ph 3 4…
CAVS_571	snacking defined intake food energy containing beverage outside breakfast lunch dinner bellisle 2007 previous studies shown snacking among adolescents common afternoon cross et al 1994 howarth et al 2007 study focused snacking effect dietary intake macronutrients normal school balanced meals nutritional status adolescents two public national high schools namely nairobi school boys kenya high scho…
CAVS_572	aflatoxicosis repeatedly affected kenyans particularly eastern region due consumption contaminated maize however save cases acute toxicity levels sub lethal exposure adequately assessed believed type exposure exist even seasons acute toxicity occur study therefore designed assess exposure households aflatoxins consumption maize maize products twenty samples maize kernels muthokoi maize meal rando…
CAVS_573	recent scientific evidence shows crop yields many sub saharan africa ssa countries likely severely affected climate change reliance rainfall region increases vulnerability cereal systems climate change variability large parts ssa maize zea mays l principal staple crop covering total nearly 27 m ha yet maize yields remain lowest world stagnated less 2 mg ha-1 calculated simulated analyses ssa show…
CAVS_574	impact community conservation management semi arid savannah herbaceous vegetation soil nutrient status studied conservation grazing zones two community ranches laikipia county kenya land zoning carried 1999 using participatory approaches demarcate conservation areas excluded livestock grazing buffer areas grazing high intensity use zones grazing settlement collected data included cover grass spec…
CAVS_575	combating land degradation semi arid rangeland sub saharan africa essential ensure long term productivity environments lake baringo basin kenya communities individual farmers restored indigenous vegetation inside enclosures effort combat severe land degradation address livelihood problems study quantified benefits rangeland rehabilitation using yearly communal enclosures’ utilisation data compile…
CAVS_576	insight diversity relationships among germplasm important breeding program crop improvement main objectives study determine level genetic diversity within mid altitude maize inbred lines resistant weevils aflatoxin accumulation drought ii suggest potential heterotic groups using genetic structures distance based cluster analysis aim generate broad based source germplasm mid altitude maize breedin…
CAVS_577	obesity ageing emerging issues management captive primates including chimpanzees pan troglodytes studies humans show obesity old age can independently increase risk inflammatory associated diseases indicated elevated levels pro inflammatory cells proteins blood older obese compared levels younger non obese individuals humans sex can influence outcomes risks health management problems chimpanzee p…
CAVS_578	land use land cover changes important processes influence ecological integrity wildlife dispersal areas dynamics human wildlife conflicts rangelands around protected areas study investigated trends land use nd land cover changes taveta district remote sensing imageries taveta district analysed years 1987 2001 2011 percentage changes land use land cover types years 1987 2001 2001 2011 1987 2011 de…
CAVS_579	rainwater harvesting increasingly viewed major strategy enhancing agricultural productivity boosting farm income many drought prone areas technology promoted many developing countries conflicting evidence literature impact welfare farm households study uses propensity score matching discrete choice regression techniques assess impact rainwater harvesting ponds farm household income factors influe…
CAVS_580	background aims degradation physical chemical biological properties soils sub saharan africa mainly results little organic resource application coupled sub optimal fertilizer application study conducted three seasons march 2010 august 2011 evaluate potential six organic materials bagasse cow manure filtermud maize stover sugarcane straw tithonia diversifolia compost production influence maize yie…
CAVS_581	bstract one health principle holds human health closely linked animal health welfare consequently development integrated responses global public health challenges required wsp believes global adherence animal welfare principles will instrumental preventing emerging infectious diseases including zoonotic diseases occurring thus help stop diseases inflicting serious resource strains national intern…
CAVS_582	vitro embryo production ivep used improve cattle genotypes many parts world however rvep without challenges oocyte developmental competence key area affecting ivep associated glucose 6 phosphate dehydrogenase g6pdh activity follicle size ovarian follicular dynamics differ b indicus b taurus may influence oocyte competence study sought evaluate effect follicle size g6pdh activity oocyte developmen…
CAVS_583	peste des petits ruminants virus causes highly infectious often fatal disease sheep goats confirmed various diagnostic techniques among isolation virus cell culture systems viral ribonucleic acid rna detection molecular assays viral antigen detection immunocapture enzyme linked immunosorbent assay ic elisa immunohistochemistry ihc agar gel test whereas confirmatory diagnostic procedures require p…
CAVS_584	backgroundrodents genus mus represent one valuable biological models biomedical evolutionary research four currently recognized subgenera nannomys african pygmy mice including smallest rodents world comprises original african lineage species subgenus became important models study sex determination mammals also hosts potentially dangerous pathogens nannomys ancestors colonized africa asia end mioc…
CAVS_585	principle objective study estimate infection seroprevalence identify risk factors associated theileria parva infection cattle smallholder farms machakos county kenya total 127 farms selected proportional allocation approach based number farms four divisions county previously selected stratified random sampling method subsequently total sample 421 individual animals randomly selected farms informa…
CAVS_586	research use rhizobia inoculants conducted africa since 1950s however technology widely applied farmers continent kenya wide scale adoption innovation among smallholder farmers still low aim study examine factors drive use biofix rhizobia inoculant product kenya profitability smallholder farms data collected 210 soybean glycine max farmers western kenya logit tobit regression models used assess d…
CAVS_587	field study carried evaluate effects tillage practices soil physical properties mwala district eastern kenya long rains lr short rains sr 2012 13 treatments disc ploughing dp disc ploughing harrowing dph ox ploughing ox subsoiling ripping ssr hand hoeing tied ridges htr hand hoeing h investigated three cropping systems sole maize sole bean maize bean intercrop split plot design four replications …
CAVS_588	current study set evaluate effect soil characteristics selected potato tuber minerals composition eight sites located nyandarua county kenya selected study study carried april september 2013 soil samples randomly collected representative portion field site samples site packing taken laboratory analysis minerals analysis using standard methods well sprouted diffused light stored dls seeds fresh po…
CAVS_589	geophagy regular deliberate eating soil humans geophagy widespread practice western kenya geophagy significantly increases risk infestation ascaris impair absorption micronutrients cause micronutrient deficiency particularly iron estimated approximately half adolescent girls living sub saharan africa anemic adverse effects anemia range severe morbidity decreased physical work capacity deficits co…
CAVS_590	home fortification infants micronutrient powders mnps containing 12 5<U+2009>mg iron may increase morbidity infections therefore efficacious low dose iron containing mnp might advantageous effects iron containing mnps infant growth unclear assessed efficacy low iron mnp iron status growth monitored safety randomised controlled double blind 1 year trial 6 month old infants n<U+2009> <U+2009>287 co…
CAVS_591	traditional medicine plays critical role treatment chronic debilitating life threatening conditions diseases cancer one condition whose therapeutic intervention commonly inexpensive traditional herbal remedies increasingly industrialised societies developing drugs chemotherapeutics traditional herbal plants plant biogeography determines abundance availability medicinal plants turn determine use l…
CAVS_592	rhizoctonia damping tomato caused rhizoctonia solani can serious problem intensive production environments recent increase smallholder vegetable production 0 5 3 0 ha kenya resulted build pathogen economic threshold levels effective chemical control resistant varieties use soil fumigants methyl bromide control rhizoctonia soil borne pathogens sustainable due high costs toxicity man environment cu…
CAVS_593	laboratory testing canning quality new canning bean varieties destined canning industry utmost importance widely accepted bean breeding objective study evaluate canning quality advanced canning bean lines previously selected drought tolerance resistance diseases agronomic traits twenty nine advanced lines two distinct bean types small seeded types mesoamerican gene pool large seeded types andean …
CAVS_594	study uses statistical econometric tools measure households’ vulnerability pastoral range lands kenya considered 27 socioeconomic biophysical indicators obtained 302 households’ depth interviews reflect climate vulnerability components adaptive capacity exposure sensitivity theoretical framework used combines exposure sensitivity produce potential impact compared adaptive capacity order generate …
CAVS_595	background regional anaesthetic techniques used combination systemic analgesics small animal surgery provide multimodal analgesia brachial plexus nerves block using local anaesthetics provides analgesia thoracic limb desensitization nerves provide sensory motor innervation shown reduce intra operative anesthetic requirements provide postoperative pain relief decreasing doses general anaesthetics …
CAVS_596	infectious bursal disease disease economic importance affects types chickens causes variable mortality establish importance disease indigenous chickens kenya comparative study natural outbreaks flocks layers broilers indigenous chickens done thirty nine outbreak farms 5 keeping broilers 19 keeping layers 15 keeping indigenous flock visited vaccination history collected clinical signs observed flo…
CAVS_597	maize important staple crop kenya affected drought stress flowering period leading low yields past studies cimmyt demonstrated short anthesis silking interval asi important component drought tolerance maize study one hundred thirty five f 2 f 3 progenies developed crosses long asi ka tumani composites short asi elite cimmyt genotypes evaluated grain yield drought stressed well watered environment…
CAVS_598	total fourty two maize hybrids produced full diallel mating design seven parental inbred lines evaluated three sites located different agro ecological zones kenya determine genetic parameters governing inheritance grain yield related agronomical traits genetic parameters studied among traits included mean performance genotypic variances phenotypic variances genotype environment variances broad se…
CAVS_599	livestock production main source livelihood arid semi arid lands africa however desertification characterized vegetation degradation soil erosion major threat sustainability land based production systems native rangeland forage species cenchrus ciliaris l buffel grass african foxtail grass eragrostis superba peyr maasai love grass enteropogon macrostachyus hochst ex rich monro ex benth bush rye g…
CAVS_600	salmonella enterica serovar typhimurium cholerasuis potentially zonootic pathogens cause porcine salmonellosis disease associated economic losses worldwide presence disease pigs kenya largely unknown two 11 week old pig carcasses presented necropsy department veterinary pathology microbiology parasitology used study clinically pigs depressed developed yellowish diarrhea refractory antimicrobial t…
CAVS_601	maize important staple crop millions people sub saharan africa crop grows wide range environmental conditions present study performed analyze genotype environment g e interaction grain yield fourty two single cross hybrids grown three environments located different agro ecological zones kenya maize genotypes grown randomized complete block design three replicates 2006 2007 grain yield data single…
CAVS_602	digestibility effect voluntary feed intake various forms cassava tops determined 70 days 15 entire lambs subdivided 3 treatment groups fed basal maintenance ration chloris gayana hay without 200 g dry matter dm cassavatops hay cth cassava tops silage cts amount chloris gayana hay treatment groups adjusted weekly animal accordance weight order just meet maintenance requirements mineral supplement …
CAVS_603	dairy cattle breeding important technology enhancement promotion dairy production uganda introduction germplasm ai crucial enhance production potential local breeds study conducted six districts uganda central region using questionnaire survey involving 450 randomly selected households profile dairy breeding services use investigate factors affect success dairy breeding focusing ai adoption ai se…
CAVS_604	study uses old aerial photographs current high resolution satellite images ground truthing analyze patterns dynamics mida creek mangrove forest changes 41 years 1969 2010 non distractive method used collect data 25 sample plots 934 trees measured estimate ground biomass carbon stock forest general published allometric equations variables diameter breast height dbh wood density <U+03C1> species sp…
CAVS_605	dose move clean pasture strategy nematode control weaner sheep compared move strategy sixteen ewes twin lambs 2–3 weeks old turned infected pasture 4 may 1999 1 july lambs allocated four groups eight weaned clean pasture two groups dm1 2 treated anthelmintics two m1 2 treated group allocated separate paddock set stocked 27 september animals slaughtered perform worm counts moving weaned lambs clea…
CAVS_606	parasitic infections transmitted livestock wildlife pose significant risk wildlife conservation efforts constrain livestock productivity tropical regions world gastrointestinal helminths among ubiquitous parasites many parasites within taxon can readily infect wide range host species factors shaping bidirectional transmission parasites wildlife livestock systems understudied study investigate pre…
CAVS_607	high variability rainfall occurrence amounts together high evaporative demand create severe constraints crop growth yields dry sub humid semi arid farming areas east africa meteorological analyses rainfall distribution common generally focus assessing drought occurrence annual seasonal basis paper presents two types seasonal dry spell analysis using easy accessible data daily rainfall evapotransp…
CAVS_608	biological point view casting refers filling anatomical pathological spaces extraneous material reproduces three dimensional replica space casting may accompanied additional procedures corrosion soft tissue digested leaving clean cast material may mixed radiopaque substances allow x ray photography micro computed topography ct scanning alternatively clearing surrounding soft tissue increases tran…
CAVS_609	important role women play management water resources recognized various parts world play significant role accessing water various uses washing cooking watering crops livestock rearing effective participation water management however influenced existing policy institutional legal frameworks study various policies enhance women’s participation water resources management kajiado county kenya evaluat…
CAVS_610	grape one world s largest fruit crops approximately 67 5 million tonnes produced year energy important element modern grape productions heavily depends fossil energy resources efficient use energies necessary step toward reducing environmental hazards preventing destruction natural resources ensuring agricultural sustainability hence identifying excessive use energy well reducing energy resources…
CAVS_611	paper gives results study conducted game ranching ltd situated athi kapiti plains kenya determine dietary composition cattle bos indicus l kongoni alcephalus buselaphus pallas wildebeest connochaetes taurinus burchell two forage growing seasons wet dry dietary preferences overlaps species also determined diet preference three herbivores determined using microhistological analysis technique three …
CAVS_612	tropical conditions meteorological variations may major source nuisance estimation genetic environmental progress achieved paper approach presented incorporate polynomial functions rainfall statistical model estimating genetic environmental trends idea behind separate year season effect causal components e influence rainfall pattern temporary management effect environmental trend records milk yie…
CAVS_613	farmers kenya continue raise concerns difficulty managing tetranychus evansi widespread pest species tomato applying commonly used acaricides invasive pest species found kenya eastern southern africa well parts europe asia current study populations t evansi collected farms four major tomato growing areas kenya loitoktok kibwezi athi river subukia susceptibility compared laboratory culture icipe m…
CAVS_614	recent largely unexplained deaths african flamingos prompted need standard reproducible methods post mortem examination birds taking samples recording findings describe suitable techniques present three distinct protocols field based post mortem examination flamingos can employed flexibly depending circumstances veterinarians non professionals alike adoption protocols strongly recommended improve…
CAVS_615	live food items often fed exotic pet species whether birds amphibians reptiles mammals raises issues welfare animals fed live prey items prey concerns live food welfare particularly marked feeding vertebrate prey items evidence presented shows prolonged time taken rodents die however welfare exotic pets relies providing optimal nutrition predator ensuring much possible natural behaviours can expr…
CAVS_616	food markets developing countries encompass wide spectrum food health risk exposures consumers little known consumers make judgments decisions relation risks study examined relationship perceived food health risk anticipated regret adverse health outcomes command exposure volition command outcome control field experiment conducted consumers kale brassica oleracea traditional peri urban market nai…
CAVS_617	total 2080 bovine milk samples 775 canine wound sputum samples analysed assess susceptibilities bacterial isolates 5 antibiotics commonly used area served ambulatory services veterinary clinic university nairobi kenya significant time trend pathogen resistance antibiotics broad spectrum antibiotics antibiotics act primarily inhibiting ribosome function associated least resistance gram negative ba…
CAVS_618	effect 3 multi enzyme mixtures mem b c equivalent phytase activities different activities carbohydrases except invertase protease growth performance nutrient utilization broiler chickens fed diets containing different types cereals industrial products investigated day old broiler chicks n 400 distributed completely randomized design 8 treatments 10 replicates two control diets one consisted wheat…
CAVS_619	objective study designed evaluate nutritional quality key essential nutrients indigenous foods consumed vulnerable groups identify practical applications alleviation hunger malnutrition kenya plant foods cereals legumes vegetables possess high nutritive value functional properties associated positive health nutrition methodology results indigenous foods identified selected basis common food ingre…
CAVS_620	objective current study determine soil fungal bacterial populations available p uptake yield white lupin lupinus albus varying p rates source p minjingu phosphate rock mpr soil study obtained egerton university njoro agricultural field twelve pots arranged randomized complete block design three replicates set glass house conditions treatments comprised three p rates control 0 mg p pot 1 60 120 18…
CAVS_621	exudation high amounts citrate white lupin lupinus albus l cv amiga advantage effective mobilization wide range sparingly soluble p sources improve cultivation system maize field experiment conducted assess effectiveness white lupin lupinus albus l cv amiga increasing solubility minjingu phosphate rock mpr phosphorus balances maize yields njoro sub county kenya randomized complete block design ex…
CAVS_622	resistance babesia parasites current anti babesiosis drugs issue major concern inosine 5 monophosphate dehydrogenase impdh babesia gibsoni identified characterized molecular drug target previous studies present study inhibitory effects impdh inhibitors mycophenolate mofetil mizoribine ribavirin 7 nitroindole mycophenolic acid evaluated vitro vivo inhibition assay recombinant b gibsoni impdh bgimp…
CAVS_623	paper uses framed choice experiments examine preferences smallholder farmers malawi regarding alternative policy based incentives adopt conservation practices reduce soil erosion increase yields policy incentives offered choice experiments included ideal index based crop insurance contract index insurance contract basis risk cash payments fertilizer subsidies prior implementing choice experiments…
CAVS_624	problem hidden hunger emerged one major development issues alongside food security problem highlights likelihood households access inadequate amount key micronutrients diet despite access adequate quantities food paper uses recent detailed household consumption data investigate households’ nutritional knowledge diversity diets consumed micronutrient uptake focusing specifically vitamin study find…
CAVS_625	brucella melitensis brucella suis brucella canis brucella abortus normally infect various species domestic animals can infect humans unpasteurized milk infected animals contact reproductive tract fluids cause flu like symptoms fever rising falling months years boiling milk consumption can prevent brucellosis can treated antibiotics listeria monocytogenes usually affects sheep goats cattle may inf…
CAVS_626	present study conducted determine prevalence distribution gastrointestinal helminths detect presence anthelmintic resistance livestock small scale farms determine level helminthosis awareness among small scale farmers gauteng province south africa blood faecal samples collected cattle n<U+2009> <U+2009>314 sheep n<U+2009> <U+2009>256 goats n<U+2009> <U+2009>311 faecal egg counts cultures done hel…
CAVS_627	rabbit production becoming important kenya young boys economic undertaking may due decreasing per capita landholdings due increasing human population density however little published information requirements successful rabbit production study designed done characterize rabbit production systems allow identification constraints opportunities along particular value chain respondents survey purposiv…
CAVS_628	adoption floating exchange rate system kenya effort make aligned market determined equilibrium rate however limited empirical evidence success since achieved realizing objective foreign exchange market liberalized exports french beans one leading contributors foreign exchange earnings kenya nevertheless economic impacts exchange rate liberalization french beans exports kenya unclear paper evaluat…
CAVS_629	sorghum world’s fifth important cereal terms production area planted striga hermonthica one major constraints sorghum production globally particularly eastern africa study aimed transferring five striga resistances quantitative trait loci qtl located linkage groups sbi 01 sbi 02 sbi 05 sbi 06 genetically mapped donor source line n13 locally adapted farmer preferred variety is8193 using simple seq…
CAVS_630	paper looks household vulnerability food insecurity determinants two semi arid districts malawi randomly selected sample 200 households interviewed descriptive statistics revealed female headed households vulnerable food insecurity male headed households low access resources food production purchases two stage least squares regression analysis showed amongst main determinants household vulnerabil…
CAVS_631	literature locally based monitoring context conservation ecosystems natural resources developing countries displays great deal optimism prospects low cost approach gather information conservation outcomes yet optimism stands stark contrast studies co management states local communities showing processes— communities state ostensibly work hand hand monitoring management natural resources— fraught …
CAVS_632	paper concerned benefits taxation forest products nepal s community forests objectives study two fold document benefits community forestry user groups cfug financing investments public services infrastructure pro poor initiatives explore whether biases certain groups investments coincide biases participation decision making paper based upon data taxation income revenue expenditures 45 community f…
CAVS_633	understanding spatial distribution quantity economic value non timber forest product ntfp collection gives insight benefits local communities obtain forests can inform decisions selection forested areas eligible conservation enforcement regulations paper estimate transferable household production functions ntfp extraction eastern arc mountains eam tanzania based information seven multi site datas…
CAVS_634	explore relationship tenure forest income 271 villages throughout tropics find state owned forests generate forest income private community owned forests per household per hectare explore whether forest income varies according extent rule enforcement congruence e overlap user rights owners users find negative associations enforcement smallholder forest income state owned community forests positiv…
CAVS_635	africa staple cereal foods often eaten along african leafy vegetables alvs rendering meals rich micronutrients increase mineral micronutrient value imperative intensify cultivation given utilized diversity neglect needed slow rate incorporation crop value chains lack clear micronutrient nutrition driven agenda way focusing ionomic nutraceutic attribute potential first objective investigate access…
CAVS_636	report combines several sequential milestones related recovery characterization effectiveness testing rhizobial isolates program partners originally cooperators bio prospect proscribed number nodules sites isolation ms 3 2 2 proved rigid adjusted targets opportunity large individual healthy plants bearing large nodules native legumes soil trapping employed n2africa data base developed formalize c…
CAVS_637	farm observational study conducted november 2000 february 2002 identify factors associated average daily weight gain adwg calves maasai pastoral systems kenya study involved two stage random sampling 23 herds 2 former group ranches total 1 694 observations made 292 calves aged less 13 months univariate multivariate mixed model analysis used determine association growth rate potential explanatory …
CAVS_638	cbpp important transboundary disease sub saharan africa whose control urgent participatory data collection involving 52 focus group discussions 37 village clusters key informant interviews cross sectional study involving 232 households post vaccination follow involving 203 households carried 2006–2007 narok south district kenya investigate knowledge attitudes perceptions practices kapp associated…
CAVS_639	limited epidemiological knowledge udder health kenyan dairy cattle aid pro active approach towards mastitis prevention study objectives 1 investigate prevalence distribution clinical subclinical mastitis dairy cattle mukurwe ini nakuru districts kenya 2 determine antibacterial sensitivity organisms causing bovine mastitis districts study involved field screening milk samples 241 dairy cows 128 fa…
CAVS_640	chloroform extracts two kenyan medicinal plants azadirachta indica neem leaves 500 mg kg 250mg kg 125mg kg physalis peruviana 1000mg kg 500mg kg 250mg kg body weights analysed vivo trypanocidal activity trypanosoma evansi experimental mice injected t evansi ketri 2450 drugs administered intraperitoneally onset parasitaemia treated animals monitored parasitaemia starting following day treatment co…
CAVS_641	rabbit production systems kenya studied challenges production identified recommendations boost rabbit productivity suggested research four regions kenya significant rabbit farming selected rift valley nakuru county central kiambu nyeri counties eastern meru county coastal taita taveta county regions data obtained field survey questionnaires personal observations august september 2011 study covere…
CAVS_642	diabetes mellitus disease antiquity worrying global prevalence incidence conventionally managed insulin use oral hypoglycemic drugs besides exercise diet physical intervention therapies use insulin oral hypoglycemic agents bedeviled fact costly numerous adverse effects medicinal plants long used treatment many disease including management diabetes mellitus habour pros affordability accessibility …
CAVS_643	phosphate rocks pr high reactivity may effective direct application fertilizer especially highly weathered acid soils agronomic effectiveness pr minjingu rock phosphate mrp compared highly soluble phosphate triple superphosphate tsp pot studies seed bean p vulgaris l green house field station faculty agriculture university nairobi kenya mrp final y ground 30 grade p tsp 99 0 grade p fertiliser ra…
CAVS_644	abstract study carried baringo district kenya determine poverty among sedentary semi nomadic pastoral households results indicate sedentary agro pastoralists tend diversify sources income semi nomadic pastoralists poverty income inequality levels found higher dry season wet season lorenz curves demonstrated significant income gap rich poor dry season wet season findings demonstrate poverty indica…
CAVS_645	cytocidal effect 3 6 bis dimethylaminoacridine o theileria parva — infected bovine lymphoblastoid cells investigated growing cells media containing varying concentrations drug 24 48 hours exposing 5 µg ml 1 15 minutes cell growth affected little 0 01 µg ml o 2 µg ml culture media killed cells within 48 hours exposure cells 5 µg ml o even 1 minute sufficient cause fatal injury vivo studies cattle …
CAVS_646	production maize constrained parasitic weeds particularly striga study carried document farmers’ knowledge attitude practices striga control among smallholder farmers across three districts kisumu west busia teso south western kenya multistage sampling technique used select locations farmers interviewed semi structured open closed ended questionnaire administered leading field experiment besides …
CAVS_647	pastoral systems africa always operated high climate– related risk however recent repeated extreme weather events short succession exposed vulnerability supportive action requires understanding different response strategies associated trade offs • climate change discourse replete concepts „coping<U+201F> „adaptation<U+201F> however clear distinction two terms still elusive implication coping adap…
CAVS_648	study sought establish influence quality drivers satisfaction direct business customers within large maize flour mills nairobi assess mediation effect customer perception relationship quality drivers studied product quality service quality complaints handling ease business product price customer perception constructs studied customer’s desire features critical quality brand imagery firm imagery r…
CAVS_649	maize production malawi limited mainly low soil n p improved fallows n fixing legumes tephrosia sesbania offer options improving soil fertility particularly n supply interactions tephrosia fallows inorganic fertilizers soil properties n uptake maize yields evaluated chitedze research station malawi results indicated level organic matter ph increased treatments except control total n remained almo…
CAVS_650	rangeland degradation serious problem throughout sub saharan africa restoration challenge management arid semi arid areas lake baringo basin kenya communities individual farmers restoring indigenous vegetation inside enclosures effort combat severe land degradation address livelihood problems study evaluated impact enclosure management soil properties microbial biomass key indicators soil ecosyst…
CAVS_651	late blight important constraint potato production genotype resistance effective disease control mesure ten late blight resistant potato genotypes r gene free assessed yield performance stability early 90 days late harvest 120 days two locations kenya two years significant differences p 0 05 area disease progress curves audpc detected among potato genotypes resistant genotypes free r genes signif…
CAVS_652	aim current study investigated effect soil amendments lime l manure fym minjingu phosphate rock pr added soils soil microbial biomass carbon nitrogen smb c smb n available soil nitrogen n crop n uptake grain yields two maize hybrids h513 h614 study design two experiments one maize hybrid test crop laid randomized complete block design 23 factorial arrangement factors two levels l 0 3 t ha 1 pr 0 …
CAVS_653	long term food production developing countries threat due soil nutrient mining resulting unsustainable production practices study sustainability various cropping systems organic input combinations assessed monitoring nutrient flows balances crop production level study conducted katangi ikombe divisions kitui sub county october 2010 august 2012 randomised complete block design split plot arrangeme…
CAVS_654	organizational performance key concern stakeholders profit non profit sectors however attention focused profit making organizations little emphasis performance community based organizations cbos civil society organizations csos especially located sub saharan africa theoretically scholars management discipline indicate internal environment organization influences performance thus performance depen…
CAVS_655	foot mouth disease fmd highly contagious viral disease cloven hoofed animals characterised fever vesicular eruptions mouth nares muzzle feet mammary glands although well documented highlands kenya described somali eco system ses porous zone neighbouring somalia ethiopia study outbreaks fmd ses closely monitored 2008 2009 three outbreaks encountered one wajir two mandera occurred dry season outbre…
CAVS_656	hypolimnas misippus polymorphic mimetic butterfly pantropicap distribution polymorphism autosomal female limited several female forms generally regarded batesian mimics distasteful toxic polymorphic danaine butterfly danaus chrysippus female phenotypes h misippus described classified new data rearing 140 broods h misippus ghana sierra leone analysed together older material 21 broods parts africa …
CAVS_657	cross sectional study conducted nakuru mukurweini districts kenya estimate prevalence gastrointestinal nematodes gin financial impact infections among smallholder dairy farms parasitological examination involving feacal egg count larval culture employed determine prevalence burden gin questionnaires administered collect individual animal farm management data impact gin infection average daily mil…
CAVS_658	dependence natural pastures little supplementation makes dairy production systems among small scale farmers east african region vulnerable seasonal weather variations characterized low dry–season milk production high wet season production sometimes exceeding consumption capacity market therefore need need develop method can help farmers policy makers estimate future milk production purposes plann…
CAVS_659	understanding genetic diversity existing germplasm collection important identify parental combinations distinct gene sets can used crossing obtain superior hybrids study carried evaluate genetic diversity rwandan coffee germplasm using rapd ssr markers determine relationship two markers varieties resistance coffee leaf rust coffee berry disease well local cultivars rwanda used dna extraction subj…
CAVS_660	use medetomidine tiletamine zolazepam anaesthesia brachial plexus blockade reported alternative anaesthetic technique repair radius ulna fractures dogs 3 years old male japanese spitz presented history leg carrying lameness following car accident 2 weeks earlier clinical examination revealed non weight bearing lameness right forelimb normal physiological parameters radiography confirmed complete …
CAVS_661	although network analysis drawn considerable attention promising tool disease ecology empirical research hindered limitations detecting occurrence pathogen transmission transmitted within social networks 2 using novel approach utilize genetics diverse microbe escherichia coli infer direct indirect transmission occurred use data construct transmission networks wild giraffe population giraffe camel…
CAVS_662	study assessed prevalence mastitis effectiveness mastitis control dairy cattle mathira constituency data regarding occurrence mastitis farmers current practices mastitis control administering questionnaire 76 smallholder farmers collected knowledge dairy cow mastitis quarter milk samples collected randomly selected lactating cows screened mastitis using california mastitis test milk samples teste…
CAVS_663	g gynandra cleome gynandra belongs family capparidaceae grows weed tropical countries areas semi cultivated leafy vegetable sometimes intercropped annual field crops brief notes botany genetic resources cultivation diseases pests storage utilization nutritive value medicinal properties research requirements presented information compiled various literature sources personal communications small sc…
CAVS_664	stochastic metafrontier method applied estimate technical efficiency levels beef cattle production kenya subsequently tobit model used assess factors might influence efficiency results show average efficiency level 0 69 suggesting considerable scope improve beef production kenya considering importance livestock enterprise rural livelihoods potential role poverty reduction need appropriate develop…
CAVS_665	research established nearly two thirds human pathogens zoonotic greater concern nearly three quarters emerging re emerging diseases human beings zoonoses woolhouse gowtage 2005 common examples emerging diseases include avian influenza ai severe acute respiratory syndrome sars west nile virus nipah virus bovine spongiform encephalopathy bse however kenya eastern africa faces threat common tads rif…
CAVS_666	communication central perhaps critical component agricultural extension exchange information forms core communication process various methods applied studying process communication occurs social networks structural characteristics social networks affect communication patterns impact effectiveness communication subsequent diffusion innovations climate change already affecting agricultural producti…
CAVS_667	canadian company bedford biofuels bb started talks local ranch owners tana delta district kenya subleasing land large jatropha plantation first ones come region large scale agricultural project first explore possibilities starting jatropha plantation kenya’s coastal area time bb arrived nature conservation humanitarian ngos firmly established protectors ecologically fragile tana river delta now r…
CAVS_668	multi host wildlife pathogens increasing concern wildlife conservation livestock husbandry combined social network theory microbial genetics assess patterns interspecific pathogen transmission among ten species wild domestic ungulates kenya two individuals shared genetic subtype genetically diverse microbe escherichia coli inferred individuals part transmission chain individuals transmission chai…
CAVS_669	increasingly recognized association patterns gregarious animals nonrandom however nonrandom patterns can emerge population exhibits spatial structure even individuals associate randomly species lack clearly differentiated social relationships characteristic socially complex mammals space use patterns must considered alongside association patterns order establish whether nonrandom association patt…
CAVS_670	aims determine fungal bacterial populations white lupin lupinus albus maize zea mays l cropping system amended minjingu phosphate rock mpr study design randomized complete block design four replicates used treatments control e fallow f – maize m rotation triple super phosphate fertilizer tsp applied mtsp f ii fallow maize rotation mpr applied mmpr f iii white lupin l – maize rotation mpr applied …
CAVS_671	coffee one important cash crops kenya leading export earner nematodes among important biotic constraint coffee production kenya crop improvement work mainly breeding resistance diseases coffee berry disease coffee leaf rust however resistance used successfully coffee producing countries one economical practical nematode management strategies greenhouse study conducted test response local exotic c…
CAVS_672	study undertaken determine causes mortalities broiler layer chicken nairobi environs 20 years period 1990 2010 trends identified important disease 2006 2010 among birds different age groups data used obtained post mortem examination reports department veterinary pathology microbiology parasitology university nairobi records total 1479 577 broilers 902 layers chicken analysed investigation showed …
CAVS_673	nefang polyherbal product composed mangifera indica bark leaf psidium guajava carica papaya cymbopogon citratus citrus sinensis ocimum gratissimum leaves potential therapy p falciparum malaria vitro antiplasmodial activities constituent solvent extracts analyzed cq sensitive 3d7 multidrug resistant dd2 p falciparum strains interactions involving differential solvent extracts analyzed using variab…
CAVS_674	abstract maize zea mays l used food feed although deficient 2 essential amino acids namely lysine tryptophan quality protein maize qpm developed combining 2 genetic systems mutant opaque 2 o2 gene o2 endosperm modifiers twice amount lysine tryptophan normal maize can used correct deficiency maize protein quality qpm cropping expanding regions experiencing malnutrition maize frequently produced lo…
CAVS_675	paper report electrosynthesis polythiophene aqueous media sulphuric acid supporting electrolyte redox features polythiophene bare carbon graphite working electrode clay montmorillonite host matrix also reported co polymerisation polythiophene polyaniline electrolyte media containing aniline thiophene monomers reveal redox centres two polymers independent hence suggesting formation bilayer even th…
CAVS_676	paper report electrochemical behavior paracetamol n acetyl p aminophenol electro analysis bare carbon graphite bentonite modified working electrode used conjunction cyclic voltammetry study redox properties results indicate oxidation reduction potentials paracetamol occur 0 600v 0 750v paracetamol cyclic voltammogram reversible results obtained observe paracetamol interacts consumables tea milk m…
CAVS_677	choice debt equity business firm implications value firm well strategic importance corporate managers previous studies addressed issue capital structure decisions point view large firms capital structure small medium sized enterprises smes become research topic recently despite fact smes play crucial role fostering growth employment many countries research studies investigated relationship capita…
CAVS_678	lepidopteran stemborers among important field insect pests cereal crops sub saharan africa exception chilo partellus borer pests indigenous africa assumed co evolved native grasses sedges understanding interactions pest species cultivated native hosts required develop sustainable management strategies addition pest species natural habitats support diverse range species non pests associated natura…
CAVS_679	paper present results obtained energy storage units developed using polyaniline polythiophene modified electrodes voltage potential profiles recharge discharge either linear exponential nucleation potential observed profiles phase transition observed hydrocarbon gel bentonite electrolyte mixtures yielded relatively high initial voltages voltage also depended hydrocarbon bentonite ratio potential …
CAVS_680	paper investigates main drivers real gross domestic product growth kenya well drive foreign direct investment fdi kenya widely acknowledged fdi potential benefits accrue host countries view suggests fdi important economic growth provides much needed capital increases competition host countries helps local firms become productive adopting efficient technology kenya’s record attracting fdi 1980s po…
CAVS_681	regression analysis kriging popular spatial estimation methods often used soil science provide soil information different spatial resolutions extent attempts made combine method known regression kriging rk increasing acceptance digital soil mapping paradigm utilization spatial estimation method rk bound rise although rk versatile popular current format deficiencies can hinder quality estimated so…
CAVS_682	aluminium induced crystallization aic used crystallize sputtered amorphous silicon thin films aluminium coated glass annealing temperatures ranging 250 520 c vacuum crystalline volume fractions measured raman spectrometry function annealing temperature shown crystallized films large grains raman peaks centred 520 cm 1 annealing temperatures 420 c three layer sample crystallization resulted crysta…
CAVS_683	impact teacher parent partnership education learners special educational needs autism spectrum disorder asd rather learners autism accorded adequate attention look pedagogical enterprise process managing teaching learning environment relation conditions learners asd teacher parent partnership requires philosophical interrogation study uses speculative philosophic methodology explore cosmological …
CAVS_684	main aim study ascertain analgesic properties vernonia hymenolepis leaves validate use treatment toothache plant widely used traditional herb communities trans nzoia county kenya treatment various infections including toothache however efficacy established leaves plant collected trans nzoia county kenya identified university nairobi herbarium aqueous extraction leaves prepared formalin test carri…
CAVS_685	one characteristics human wrote arnold toynbee one makes plans one plans eat dress sleep work whether procreate one makes plans whether woman man young old poor rich yellow black brown white another characteristic hu man one becomes part one becomes member family informal group association formal organization territorial entity human groups may also make plans open covert short long range utopian…
CAVS_686	appropriate breastfeeding one cost effective measures broader strategy integrated management childhood illness imci programme adopted international community 1990s reduce infant child mortality especially developing countries kenya although kenya experienced great improvements towards attainment full immunization coverage 1990s early 2000s also experienced high hiv malaria prevalence rates parts …
CAVS_687	aids indicator surveys standardized surveillance tools used countries generalized hiv epidemics provide timely fashion indicators effective monitoring hiv data guide responses hiv epidemic meet program reporting requirements ensure comparability findings across countries time kenya conducted 2 aids indicator surveys 2007 kais 2007 2012–2013 kais 2012 nationally representative surveys provided ess…
CAVS_688	paper report electrosynthesis polythiophene aqueous media sulphuric acid supporting electrolyte redox features polythiophene bare carbon graphite working electrode clay montmorillonite host matrix also reported co polymerisation polythiophene polyaniline electrolyte media containing aniline thiophene monomers reveal redox centres two polymers independent hence suggesting formation bilayer even th…
CAVS_689	current population genetic models fail cope genetic differentiation species large contiguous heterogeneous distribution show case genetic differentiation can predicted equilibrium circuit theory conductance corresponds abundance species distribution models sdms circuit sdm approach used phylogeographic study lepidopteran cereal stemborer busseola fuscafüller noctuidae across sub saharan africa sp…
CAVS_690	canine babesiosis caused different babesia species protozoal tick borne disease worldwide distribution global significance study carried establish seasonality occurrence canine babesiosis dogs observed nairobi area using data small animal clinic university nairobi period twenty years 1989 – 2009 thespatio temporal distribution disease also presented relationship age sex breeds affected warm humid…
CAVS_691	systematic review conducted multidisciplinary team analyze qualitatively best available scientific evidence effect agricultural intensification environmental changes risk zoonoses epidemiological interactions wildlife livestock study found several examples agricultural intensification environmental change associated increased risk zoonotic disease emergence driven impact expanding human populatio…
CAVS_692	objective study determine average daily gain adg pigs rural peri urban smallholder farms two districts western kenya order establish baseline measure impact future management interventions average daily gain kilograms per day 664 pigs weighed one two three times proportion local crossbreed pigs determined assuming uniform birth weight 1 kg adg differ pigs weighed twice overall adg higher peri urb…
CAVS_693	three groups 15 goats immunised contagious caprine pleuropneumonia ccpp using sonicated antigens f 38 strain mycoplasma incorporated incomplete freund s adjuvant ifa emulsified aluminium hydroxide phosphate buffered saline respectively three months immunisation five goats group challenged contact method goats immunised antigen incorporated ifa solidly immune challenge whereas two five goats two g…
CAVS_694	objective peanut butter marketed nairobi processed cottage industry aflatoxin contamination status documented study therefore conducted determine status aflatoxin contamination groundnuts peanut butter nairobi nyanza methodology results eighty two fresh samples comprising raw roasted groundnuts peanut butter obtained market outlets cottage processors nairobi nyanza regions marketers processors as…
CAVS_695	peanuts prone various types deterioration storage renders unsuitable consumption trade resulting large economic losses peanut kernels homabay local valencia red icgv sm 12991 icgv sm 99568 varieties stored six months jute polypropylene polyethylene bags assess effect storage bags temperature relative humidity r h quality aflatoxin contamination moisture content m c physical damage rancidity aflat…
CAVS_696	peanut kernels homabay local valencia red icgv sm 12991 icgv sm 99568 cultivars stored six months jute polypropylene polyethylene bags assess effect storage bags temperature r h fungal population aflatoxin contamination moisture content m c fungal population aflatoxin levels determined storage every 30 days storage isolates aspergillus flavus parasiticus assayed production aflatoxin b1 b2 g1 g2 c…
CAVS_697	case diffuse fibrino purulent peritonitis associated ventral abdominal hernia reported adult non descript doe affected animal noticed developed swelling left ventro lateral aspect abdomen day parturition inappentance two weeks later clinical examination revealed dyspnea dullness shivering rectal temperature 37 2oc respiratory rate 42 breathes per minute swelling left ventral abdomen palpable ring…
CAVS_698	assessment performance competitiveness somaliland livestock sector done using livestock value chain analysis results analysis revealed livestock production involving cattle sheep goats camels region’s primary economic activity livestock markets infrastructure exist domestic export trade market channels served number interconnecting primary secondary markets linked several production areas local m…
CAVS_699	belowground biodiversity one key indicators sustainability land use study sought document occurrence diversity nematode destroying fungi area characterized small scale agriculture embu county kenya study area divided six main land use types namely coffee fallow forest maize bean intercrop napier tea nematode destroying fungi extracted five soil samples land uses total 161 isolates nematode destro…
CAVS_700	anatomy domestic duck lung studied macroscopically casting light transmission scanning electron microscopy lung four categories secondary bronchi sb namely medioventral mv 4 5 laterodorsal ld 6 10 lateroventral lv 2 4 posterior secondary bronchi po 36 44 neopulmonic parabronchi formed intricate feltwork ventral third lung inosculated sb lung parenchyma organized cylindrical parabronchi separated …
CAVS_701	photoperiod sensitive genic male sterile pgms thermosensitive genic male sterile tgms rice varieties require long day light length high temperature respectively growth conditions completely male sterile hybrid rice seed technology complete male sterility required pollen recipient parent avoid contamination hybrid seeds selfbred seeds natural weather conditions necessary achieve difficulty obtain …
CAVS_702	pcr extensively used amplification dna sequences conducted study obtain best amplification conditions cytochrome c oxidase cor gene fragments targeted wildlife species kenya buttalo common zebra grant s gazelle warthog common eland domestic samples purchased market beef goat mutton dna five wildlife species one hundred domestic samples extracted pcr amplification various trials combinations teste…
CAVS_703	african countries general kenya specifically wildlife crimes leading increasing number species brink extinction partly perpetrators crimes caught get severely punished appropriate penalties matching crime hampered lack sufficient evidence accurate methods analyses biological samples crime scenes confiscated wildlife products order determine species identity origin necessary successful prosecution…
CAVS_704	illegal substitution meat products traders either closely related domestic species bush meat common occurrence various parts kenya implications biosafety food safety consumer confidence subsequently meat meat products industry locally export recent times use molecular techniques seen increased application wildlife conservation conservation genetics areas population genetics evolutionary genetics …
CAVS_705	basmati rice oryza sativa l preferred many kenyans yet yield per hectare low challenge led initiation basmati hybrid rice project kenya goal leaping yield benefits het erosis since quality traits basmati recessive gene control two parents hybrid programme must possess traits avoid masking f 1 dominant gene process breeding suitable parents basmati environmental genic male sterile lines v1 ir 7382…
CAVS_706	docetaxel dct anticancer drug acts disrupting microtubule dynamics highly mitotic cancer cells thus drug potential affect function organization tissues exhibiting high cellular turnover investigated rabbit effects single human equivalent dose 6 26 mg kg v dct olfactory mucosa om light electron microscopy morphometry ki 67 immunostaining tunel assay buried food test olfactory sensitivity post expo…
CAVS_707	various fertility parameters investigation small east african goat isiolo northern kenya programme aseasonal breeding used parameters examined relation quantity quality forage available breeding groups consisting 18 females used bucks stay one group two months transferred another group records taken mating abortions birth weights weaning weights pre post partum weights dams preliminary results fi…
CAVS_708	study made levels oestrous activity two indigenous breeds sheep somali nandi three exotic breeds sheep merino karakul new zealand romney marsh period 3 years equatorial environment breed significant source variation length oestrous cycle p 0 01 mean lengths oestrous cycle 17 2 s d 3 21 17 5 s d 2 24 17 9 s d 2 99 17 5 s d 2 57 16 5 s d 3 41 days somali nandi merino karakul romney marsh breeds res…
CAVS_709	least squares estimates parameters bertalanffy growth equation adjusted six sources variation obtained oryx eland zebu cattle values asymptotic weight lower mature weights normally given species particularly eland cattle owing management constraints figures females brought project considered representative species general category oryx eland zebu cattle respectively estimates follows coefficients…
CAVS_710	phenotypic weight mature females representative sample african environments range 30 45 kg ewes 20 35 kg growth rates sample range 75 140 g day lambs 50 100 g day kids birth three months age drops 30 75 g day species 3 12 months transformation specific growth rates shows much variation due differences mature size sexual dimorphism similar temperate environments birth less maturity susceptibility …
CAVS_711	east coast feve ecf major constraint limiting livestock production eastern central southern africa infection treatment method itm proven effective research station field trials work described paper quantify economic payoffs case study farms adopt alternative itm strategies current ecf control methods whole farm simulation model used estimate financial economic payoffs itm estimate probability dis…
CAVS_712	soil sediment samples collected lakes rutundu 2500m sacred 2200m nkunga 1800m located eastern slopes mount kenya samples mainly composed silty clay clay fractions suite geochemical mineralogical analyses carried order reconstruct climatic anthropogenic influence highland ecosystem using modern palaeodata analyses included total carbon tc total nitrogen tn stable carbon nitrogen isotopes elemental…
CAVS_713	‘push–pull’ technology ppt developed africa offers effective control cereal stemborers striga weed maize based cropping systems involves intercropping maize desmodium desmodium uncinatum napier grass pennisetum purpureum planted border around intercrop desmodium repels stemborer moths push subsequently attracted napier grass pull desmodium also suppresses eliminates striga assessed economic perfo…
CAVS_714	woodfuel plays critical role energy provision sub saharan africa ssa predicted remain dominant within energy portfolio population coming decades although current inefficient technologies production consumption associated negative socio economic environmental outcomes projected charcoal intensive pathways along urbanization may accelerate pressures tree covers paper reviews status woodfuel sector …
CAVS_715	digestibility treated maize cobs studied using romney marsh wether sheep 2 3 factorial design maize cobs ground 10 6 mm screen three chemical treatments applied grinding distilled water control sodium hydroxide 4 5 g per 100 g cob dry matter magadi soda 9 0 g per 100 g cob dry matter cobs treated 24 h using one litre solution per kg maize cobs digestion coefficient crude protein lowered p 0 01 fi…
CAVS_716	dry matter dm protein energy fibre adf intakes friesian ayrshire dairy heifers grazing rhodes grass pasture central kenya studied indicator techniques ten 22 day periods comprising 10 preliminary days 12 collection days digestibility coefficients dm cp ge fibre higher p 0 05 wetter periods generally declined drier periods pasture matured intakes dm dcp de decreased p 0 05 herbage matured average …
CAVS_717	clean shelled maize stored woven polypropylene pp triple layer polyethylene pics™ bags presence prostephanus truncatus horn pp1 pics1 absence pp0 pics0 ambient conditions six months moisture content live insect population grain damage weight loss germination analyzed monthly basis temperature relative humidity pics pp bag setups monitored well oxygen carbon dioxide levels pics bags overall maize …
CAVS_718	developments food safety pose challenges developing countries ensuring adequate supply safe foods domestic international markets food scares changes international trade alleviated food safety concerns international food policy recent developments include increased emphasis food safety regulations strict food safety standards reorientation toward preventive quality management shift toward process …
CAVS_719	arabics coffee plays important role macro economic performance rwanda result agricultural research institutes done research coffee agronomy aimed improving coffee productivity ecological conditions coffee rwanda characterized inadequate rainfall high light intensity soil parental material chemical properties variable amongst different small holders coffee producers available results indicate spac…
CAVS_720	va mycorrhizal vam fungi increase leguminous plant growth enhancing nutrient absorbtion ability effectiveness vam fungi influenced three main factors 1 different types vam fungi varied effectiveness regard thai conditions reference growth number economically important leguminous cash crops including peanut soybean mungbean 2 fertile soils response use vam fungi often minimal best results obtained…
CAVS_721	hydraulic model developed stimulate help manage branching canal systems gate scheduling one three operational modes available model determines control structure turnout settings objective quickly stabilizing transient flow conditions maintaining flow levels near target values gate scheduling can used accurately match planned turnout deliveries eliminate operational uncertainties can accomplished …
CAVS_722	grain yield three yield components grain nitrogen moisture contents investigated diallel cross without reciprocals involving four two rowed three six rowed varieties grain yield plant ears plant positively correlated ear row types two rowed parents ears plant grains ear contributed significantly grain yield negative correlations observed grain yield grain n content grain weight grain moisture con…
CAVS_723	electrophoretic variation esterase est peroxidase per phosphoglucoisomerase glucose 6 phosphate isomerase pgi phosphoglucomutase pgm studied seven amaranthus populations namely jumla f1 jumla population 1023 hypochondriacus population a1113 caudatus vietmeyer cruentus ex ngugi tricolor pigweed hybridus variation among cultivars est banding pattern although heterozygosity observed allozymes homozy…
CAVS_724	teeth anatomy gut morphology described oreochromis esculentus graham related food habits species based existing information diet food utilization three rows oral teeth different sizes found upper lower jaws either bicuspid outer row tricuspid inner middle rows dentition seem undergo morphological changes size fish teeth also borne triangular pharyngeal bones different lengths curved backwards too…
CAVS_725	growth rates grazing calves evaluated subcutaneous strategic treatments using ivermectin ivm ivomec ivm combination clorsulon cls msd agvet thirty weaner calves harbouring infections fasciola gigantica subclinical gastrointestinal gi nematode infections randomly assigned one three treatment groups group comprising 10 unmedicated controls group ii 10 calves treated 0 2 mg ivm kg 1 body weight grou…
CAVS_726	fate 75se labelled s mansoni puerto rican strain schistosomula albino male mice cd 1 strain treated roll 0761 compared untreated controls followed compressed tissue autoradiography roll 0761 profound effects distribution schistosomula parasites migrated beyond skin treatment initiated day 0 prior infection day one 6 pi number schistosomula detected autoradiographic foci significantly lower treate…
CAVS_727	following study describes microscopic changes lungs wild animals kenya suffering lungworm infection diseases caused pathogens verminous pneumonia common lesion observed encountered 1 17 grant s gazelles 8 11 thomson s gazelle 21 29 hartebeest 7 12 impalas 2 22 wildebeest changes observed included calcified lung abscesses wildebeest zebra interstitial pneumonia wildebeest impalas hartebeest vermin…
CAVS_728	clinical signs laboratory findings treatment pathology 75 cases canine parvovirus infection kenya reviewed breeds ages affected disease severer young animals initial depression anorexia pyrexia followed vomiting diarrhoea resulting extreme dehydration although cases died within two days onset illness recovered treatment restriction oral intake fluid replacement broad spectrum antibiotics blood sa…
CAVS_729	preliminary study made species composition zonation pattern strand vegetation indian ocean coast mombasa kenya east africa results compared guinea coast atlantic ocean elmina ghana west africa comparison showed much lower species diversity mombasa zonation pattern similar established ghana species involved however largely different review literature far available strand coasts east west africa al…
CAVS_730	effect methanol extract bark s venenifera immune response investigated mice keyhole limpet haemocyanin used antigen elisa used monitor serum antibody levels mice exposed s venenifera 0 100 g ml vivo s venenifera suppressed immune response compared control mice haemolytic plaque assay used monitor effect s venenifera antibody producing b lymphocytes peritoneum spleen vitro peritoneal b cells s ven…
CAVS_731	anodal antigens six strains c fetus subsp fetus three c fetus subsp venerealis one c jejuni analysed crossed antigen antibody method laurell 1965 cie system isolates four five antigens isolates least two antigens antigens reacted rabbit anti c fetus sera cie system produce immunoprecipitates agarose except case c jejuni however antigens failed react phenol saline extracts also failed react 1 4 sa…
CAVS_732	two experiments carried 1970and 1971in forest zone ghana cuttings cassava manihot esculenta crantz cv ankra less five nodes produced lower yields per hectare fewer lighter tubers per plant five nodes percentage take cuttings also lower shorter cuttings two experiments 1970 1971 three methods planting horizontal slanting vertical three types cuttings base middle top used types cuttings effect yiel…
CAVS_733	12 merino ewes studied involved centrol group 3 non pregnant non lactating ewes group 1 3 groups comprising ewes 2 4 8 wk post partum resp ewes treated daily injection 10 mg progesterone 13 days followed day 14 1000 iu pmsg ewes inseminated 54 h pmsg injection regardless whether showed signs oestrus laparotomy performed 4 days ai 4 groups resp number ewes showing oestrus 3 2 1 2 av interval pmsg …
CAVS_734	semi arid savannah environment sase sub saharan africa characterized low erratic rainfall result high risk droughts intra seasonal dry spells frequent food insecurity main occupation subsistence small scale rainfed agriculture livestock production normally compete limited water resources main challenges improving livelihoods small scale farmers upgrade rainfed agriculture improve rural livelihood…
CAVS_735	many microorganisms responsible causing serious diseases bacterial origin development drug resistance animal human pathogens commonly used antibiotics necessitated search new antimicrobial substances sources including plants present study reports antimicrobial brine shrimp lethality piliostigma thonningii leaves collected two geographical regions kenya malawi aqueous well organic extracts leaves …
CAVS_736	period 2 1 2 years occurrence flehmen mounting copulation among members semi wild cattle herd recorded relationships age sex stage reproduction studied flehmen mounting exhibited towards female oestrus shown frequently male female calves females preferred partners flehmen males mounting development flehmen characterized bimodal trend mounting activity pronounced first year life declined age weani…
CAVS_737	period one year resting habits nocturnal enclosure studied cattle herd consisting cows calves one bull individual preferences particular resting areas found members herd cases habits traced throughout 12 months local preferences climatic changes disturbances personal associations certain group members determine animal s resting habits degree consistency animal lies resting place independent domin…
CAVS_738	occurrence diversity nematode destroying fungi banana based farming systems investigated maragua kenya ultimate aim study harness potential beneficial fungi control plant parasitic nematodes one important banana pests region study area stratified three agro ecological zones high middle lower soil samples collected soil sprinkle method used isolate nematode destroying fungi soil fifty eight isolat…
CAVS_739	land intensification thought lead soil degradation consequently loss soil biodiversity study undertaken assess effect land use nematode community nematode destroying fungi taita districts kenya soil samples collected land various uses natural forest plantation forest tea coffee napier grass fallow maize beans intercrop horticultural crops production chemical analysis soil properties done determin…
CAVS_740	streptococcus infantarius subsp infantarius pathogenic species streptococcus bovis streptococcus equinus complex sbsec unexpectedly found predominating spon taneously fermented east african camel milk suusac lactic acid bacteria including streptococcus thermophilus lactose metabolism currently known sbsec classic yoghurt bacterium s thermophilus reported differ justifying predominance observed ba…
CAVS_741	streptococcus infantarius subsp infantarius sii streptococcus gallolyticus subsp macedonicus members streptococcus bovis streptococcus equinus complex sbsec associated human infections sbsec related endocarditis furthermore associated rural residency southern europe sbsec members increasingly isolated predominant species fermented dairy products europe asia africa african variants sii displayed d…
CAVS_742	fear anxiety studied extensively humans animals however far less attention focused clinical ethical implications nonhuman animals’ susceptibility psychological disorders behavioral signs psychopathology nonhuman animals including closest phylogenetic relatives rarely described clinical syndromes study drew approaches described child psychiatry veterinary medicine primatology identify behavioral c…
CAVS_743	ten extractants used measuring available phosphorus 24 tropical soils extractable p values correlated plant parameters obtained 170 day continuous cropping experiment 50 day response experiment olsen method gave highest correlations continuous cropping experiment hislop resin method response experiment 24 soils separated groups basis organic carbon levels soil classification mineralogy higher set…
CAVS_744	objective assess safety smugel compared ky jelly vaginal lubricatng gel baboon papio anubis vagina methods ten sexually mature olive female baboons used study vaginal ph blood chemistry vaginal flora vaginal cervical histology evaluated baseline administration 15 ml either smugel ky jelly gel twice week 5 weeks randomized treatment group results basal vaginal ph 5 8 0 8 significant difference vag…
CAVS_745	testosterone t often positively associated male sexual behavior negatively associated paternal care associations primarily demonstrated species investment paternal care begins well mating activity complete offspring hatched born different patterns may emerge studies species investment mating paternal care overlap temporally instance non seasonal breeders males mate multiple females sequentially m…
CAVS_746	environmental stressors impact physiology behavior many species animals effects partly mediated changing concentrations glucocorticoids also vary reproductive state social conditions prior research focused largely seasonal breeders close temporal linkage season reproductive state species hinders ability disentangle environmental effects animal s reproductive status assessed effects environmental …
CAVS_747	contagious bovine pleuropneumonia cbpp economically important trans boundary cattle disease affects food security livelihoods conjoint analysis contingent valuation carried 190 households narok district kenya measure willingness pay wtp demand cbpp vaccine vaccination well factors affecting wtp mean wtp calculated kenya shillings ksh 212 48 usd 3 03 vaccination using vaccine characteristics prefe…
CAVS_748	infections trypanosoma lewisi characterized hyporesponsiveness immune system early phase parasitaemia blastogenic response normal rat spleen cells amphiphilic hydrophilic components triton x 114 solubilized epimastigote forms t lewisi characterizes early phase infection showed suppression responses mitogens concanavalin con lipopolysaccharide lps occurred exclusively amphiphilic fraction consists…
CAVS_749	trypanosoma lewisi specific protozoan blood parasite rats normal rats infected 2 h treatment plasma day 8 irradiated 8 5 gy infected rats significantly higher parasitaemia contrast animals infected 7 days post plasma treatment significantly protected trypanolytic ablastic antibodies demonstrated serum normal rats treated plasma trypanolytic antibodies stage specific suppression normal rat splenoc…
CAVS_750	post mortem examinations carried 442 domestic animals 19 wild animals radius approximately 80 km around kabete kenya diseases lesions observed listed helminth infections recorded cysticercus bovis dictyocaulus viviparus hydatid cysts fasciola gigantica haemonchus contortus trichuris sp one 2 2 10 2 one respectively 130 cattle ancylostoma caninum dipylidium caninum dirofilaria immitis spirocerca l…
CAVS_751	observations magadi tilapia alcolapia grahami hot highly alkaline lake magadi revealed air breathe hypoxia described previously also normoxia hyperoxia air breathing latter conditions occurred within distinct groupings fish pods involved small proportion population air breathing properties duration frequency quantified video footage air breathing within population followed diel pattern maximum ex…
CAVS_752	notch intercellular signaling pathway related mainly sprouting neo angiogenesis objective study evaluate angiogenic mechanisms involved vascular augmentation sprouting intussusception notch inhibition within perfused vascular beds using chick area vasculosa mxcrenotch1 lox lox mice vivo monitoring combined morphological investigations demonstrated inhibition notch signaling within perfused vascul…
CAVS_753	maize important stable crop kenya affected drought stress mostly flowering stages causing delay silk emergence anthesis silking interval asi highly correlated grain yields drought stress shown experiments conducted cimmyt mexico study aimed combining earliness short asi one maize genotype early maturing open pollinated varieties opvs kenya agricultural research institute kari long asi late maturi…
CAVS_754	maize staple diet majority kenyan population repeated outbreaks mycotoxin poisoning eastern kenya major food safety constraint study conducted determine maize production handling practices contribute aflatoxin contamination maize eastern kenya survey conducted makueni machakos kitui counties eastern province 2008 2009 cropping seasons information gathered included agronomic practices harvesting d…
CAVS_755	livestock export vital somali economy protect somali livestock exports costly import bans used control international spread disease better certification livestock health status required performed quantitative risk assessment cost effectiveness analysis different health certification protocols somali livestock exports six transboundary diseases examining stock regional markets alone without port i…
CAVS_756	accessory reproductive glands male desert locust studied histological histochemical phase contrast techniques found characteristics glandular epithelium corresponding secretions permit division accessory glands nine distinct types three types produce coarsely granular mucopolysaccharide secretions glands 1 11 12 three types produce finely fibrous mucopolysaccharide secretions glands 2 4 7 10 13 1…
CAVS_757	bovine tuberculosis important zoonosis accurate diagnosis important surveillance post mortem diagnosis may however compromised lesions caused pathogens investigation prevalence slaughter cattle kenya mycobacterium bovis dimorphic fungi inadvertently identified separately concurrently tuberculous lesions beef carcasses inspected lesions two abattoirs nairobi tissues lesions collected transported l…
CAVS_758	aim study objective study identify document medicinal plants traditionally used people tana river county kenya management various ailments materials methods study conducted march 2012 information gathered 80 traditional practitioners lived practiced garsen itsowe ngao subdivisions tana river using semi structured questionnaires focused group discussion voucher specimen cited plants collected depo…
CAVS_759	two 8 week old piglets large scale pig multiplication unit nairobi kenya referred department veterinary pathology microbiology parasitology necropsy laboratory analyses clinically piglets expressed nervous signs comprising inco ordination tremors nystagmus paralysis 200 piglets 20 developed disease 12 died necropsy indicated septicemia suppurative meningitis pneumonia cause problem hemolytic s su…
CAVS_760	aim study determine effect parasitism village chickens’ immune response newcastle disease nd vaccination seventy two chickens population confirmed infected ecto endo parasites mbeere district bought divided 8 groups variously treated parasites groups 1 8 controls groups 2 5 3 6 4 7 duplicate treated endo parasites ecto parasites endo ecto parasites respectively groups 5 6 7 also vaccinated nd vac…
CAVS_761	fish contribute 7 billion shillings kenyan economy annually fish processing value addition marketing provide excellent opportunities development public private partnerships government intervention fish farming kenya started 1921 colonial government introduced trout common carp black bass country despite many government initiatives fish farming fully integrated farming systems contribution nationa…
CAVS_762	six agro organic wastes evaluated ability reduce n losses cattle manure storage materials selected based low ph high c n ratios high cation exchange capacity included filter mud fm sawdust sd common product timber industry maize stover ms wood ash wa ondiri peat op coffee pulp cp waste product coffee factories manure samples equivalent 40 g dry weight basis combined 20 amendments placed 500 ml el…
CAVS_763	evaluated efficiency selection body weight cooperative village breeding program menz sheep ethiopia smallholder farming system design program involved organizing villagers cooperative breeding group implement selective breeding sheep program jump started one time provision elite rams central nucleus flock subsequent replacement rams selected within village flocks also evaluated body weight trends…
CAVS_764	twenty four hour ip median lethal doses ld50 freeze dried aqueous extracts heliotropium scottae rendle leaves stems mice determined clinical signs noted ld50 leaf extract 3 0 g kg stems 3 5 g kg clinical signs excitement prostration rapid breathing gasping breath death signs leaf stem extracts concluded leaves stems h scottae slight acute toxicity
CAVS_765	african smallholder farmers play pivotal role meeting future food demand view global population growth small farms usually smaller two hectares dominate african agricultural systems maize mixed farming system including maize selection different crops among common small farming systems sub saharan africa ssa whilst mixed cropping systems offer resilience crop loss also support greater pathogen vec…
CAVS_766	fertilizer trial studies conducted major crop producing agro ecological zones aezs kenya aim study establish reliable current response curves major food crops applied nitrogen phosphorus experimental sites 0 5 ha located various aezs experiment considered n p205 four levels 0 25 50 75 kg ha maize kenya s main food crop tested pure stand intercropped beans study shows intercropped beans affected m…
CAVS_767	main purpose survey map study attempt explain distribution main characteristics associated major crops kenya highlands period european farming basing work 1960 evolutionary approach developed far possible since highlands area relatively recent settlement agricultural systems developed likely vary considerably even short periods core work concentrated areas outside plantations mixed farming areas …
CAVS_768	order simulate behaviour nitrate movement soils two loessal soils used differed physical chemical fertility undisturbed soil columns 30 cm length 15 cm diameter sampled unsaturated steady state water flow columns established maintained darcian flow 5 cm solution day nitrate fertilizer tagged applied solution form top columns one lot study took place 4 23 c laboratory results show good agreement c…
CAVS_769	influence soil incorporated cassia siamea prunings nutrient status maize leaves grain yield studied alley cropping experiment semiarid machakos kenya 1988 long short rainy seasons trial established 1983 seasons katumani composite b maize sown except short rains 1988 hybrid 511 planted plots consisted 3 cropped alleys cassia hedges spaced 3 6 m apart hedges lopped beginning every season set rains …
CAVS_770	laboratory experiment effect nitrogen fertilizers leaching patterns input output budgets plant nutrients acid soil dystric cambisols studied amount n corresponding 80 kg ha applied top surface undisturbed soil columns 30 cm layers diameter 14 4 cm ca no3 2 nh4 2so4 establishing steady state flow condition flux 0 5 cm solution column applied daily 60 days leachates collected analysed every four da…
CAVS_771	whole farm simulation approach used assess economic impacts five alternative strategies controlling east coast fever ecf cattle disease farms two sites kenya strategies also ranked using stochastic dominance criterion determine preferred one risk averse smallholder farmers strategies involve current acaricide based method immunization control strategies using infection treatment method itm combin…
CAVS_772	livestock production major livelihood source large proportion population kenya however productivity low partly due high incidence disease presence animal diseases reduces efficiency input use production also necessitates use antimicrobials antibiotics although wide use antibiotics livestock kenya motivations antibiotic use well use patterns well understood studies show inappropriate use antibioti…
CAVS_773	whole farm simulation model technology impact evaluation system ties used assess ex ante financial economic impacts immunization dairy cattle east coast fever ecf infection treatment method itm smallholder farms two sites kenya four alternative strategies immunization combination different levels acaricide use compared current acaricide based method control economic impacts estimated using simula…
CAVS_774	whole farm simulation model termed technology impact evaluation system ties applied assessing ex ante financial economic impacts immunization diary cattle east coast fever ecf infection treatment method itm data two case study farms one representing small farms less 8 ha relatively large farms greater 8 ha kilifi district coastal region kenya used analysis ties accounted stochastic nature crop li…
CAVS_775	influence soil physical properties infiltration rates salt affected soils makindu makueni district investigated three different kinds farms adjacent one another studied muhindi farm makindu selected represent three different kinds treatments virgin land ii land production irrigated iii land completely abandoned due salinity physical properties studied saturated hydraulic conductivity vertical ksa…
CAVS_776	study carried investigate effects various chemicals added vase solutions also effects water quality post harvest physiology lisianthus eustoma grandiflorum l cut stems vas e life floret opening water balance lisianthus cut stems improved cut flowers held vase solutions containing either 8 hqc agno 3 naocl combinations vase solution containing 8 hqc 250 ppm naocl 50 ppm produced best results where…
CAVS_777	spider plant exists semi cultivated indigenous leafy vegetable ecological social cultural values home gardens kenya plays significant role food nutrition security local communities tender leaves usually consumed cooked vegetable roots stem whole leaves used medicinal purposes importance spider plant discussed context biodiversity conservation food security vegetable rich micronutrients phytochemi…
CAVS_778	study evaluates alternative methods land preparation maize production farms western kenya results may applicable regions similar conditions people oxen tractors three sources power maize production depends rainfall timeliness operations critical ensure optimum yields farmers region need prepare available acreage maize planting soon onset rains effective method land preparation improve labour prod…
CAVS_779	large majority smallholders kenya still depend hand labour therefore use hand tools agricultural production providing improved tools animal drawn equipment suitable relatively low prices improve agricultural production quality life considerable gains can made improvements simple hand tools equipments tool used farmers even small increase usefulness may mean large gain agriculture whole appropriat…
CAVS_780	increasing population pressure land farm structure labour availability private costs benefits suitability available technology influenced form intensity farm mechanization study examines evolution androle farm mechanization kenya future prospects within context ongoing structural transformations finds farmers evaluate form mechanization adopt according perceived costs benefits government policy i…
CAVS_781	understand organization market assess degree competition maize hybrid seed production retailing structure conduct market analyzed trans nzoia district major maize producing area western kenya structure market analyzed four aspects namely market concentration product differentiation market integration conditions entry hybrid maize seed business market conduct considered behaviour activities partic…
CAVS_782	advanced breeding population coffea arabica comprising 32 multiple cross families preselected laboratory resistance coffee berry disease cbd evaluated field yield quality resistance cbd leaf rust three check cultivars sl28 ruiru 11 catimor included trial comparison trial planted 1988 three replicate completely randomised design 8 seedlings per plot data recorded period five years plot mean basis …
CAVS_783	s2 line s2 test cross recurrent selection procedures initiated improve resistance maize zea mays l population spotted stemborer chilo partellus swinhoe lepidoptera pyralidae thirty five selections developed population evaluated resistance stemborer western kenya resistance rated according leaf feeding lf stem tunnelling st deadheart formation dh following artificial infestation first instar c par…
CAVS_784	sesame sesamum indicum l one major oil crops potential production small scale holders marginal agro ecological zones kenya variability studies yield yield components sesame mutant lines now m7generation carried two locations two seasons kenya objective study assess performance mutant lines developed induced mutational breeding according mean performance thirty selected mutant lines four check cul…
CAVS_785	sorghum sorghum bicolor l moench grown mostly semi arid climates unpredictable drought stress constitutes major production constraint investigate hybrid performance different levels drought stress 12 single cross hybrids grain sorghum 24 parent lines grown eight site season combinations semi arid area kenya addition subset 20 genotypes evaluated seedling stage polyethylene glycol peg induced drou…
CAVS_786	sorghum sorghum bicolor l moench widely grown semi arid tropics local farmers depend adaptability rainfed crops unpredictable drought stress factors investigate effects heterozygosity heterogeneity adaptability grain sorghum two sets material containing 12 parent lines six single cross hybrids six two component blends parent lines six two component hybrid blends grown eight macro environments sem…
CAVS_787	immunization together application biosecurity measures principal methods preventing infectious bursal disease outbreaks high risk areas however outbreaks vaccinated chicken flocks reported many parts world result factors vaccine virus animal vaccine handler kenya outbreaks reported causes studied study aimed determining risk factors associated vaccine handling leading vaccine failure broiler floc…
CAVS_788	technical note product long process consultation wide range resource persons years involved danish support community based natural resource management gives brief introduction community based natural resource management cbnrm concept may used development strategy cbnrm triple objective poverty reduction natural resource conservation good governance opportunity challenge pursue objectives simultan…
CAVS_789	alternaria leaf spot incited alternaria sesami monitored determine effect plant age disease severity seed infection sesami plots containing sesame accession sps sik 110 plants five different ages increase percentage leaf area blighted percentage defoliation fit gompertz model closely logistic model rates increase blighted leaf area defoliation areas disease curves audpc varied among five differen…
CAVS_790	white leaf spot angular leaf spot caused cercospora sesami c sesamicola respectively monitored plots 16 sesame accessions siaya farmers training centre kibwezi dryland research station kenya determine relative susceptibility accessions increase percentage diseased leaves percentage defoliation fitted gompertz model closely logistic model rates disease increase infected leaves defoliation well are…
CAVS_791	study describes organisation entorhinal cortex megachiroptera straw coloured fruit bat wahlberg’s epauletted fruit bat using nissl timm stains parvalbumin smi 32 immunohistochemistry identified five fields within medial mea lateral lea entorhinal areas mea fields e cl e c characterised poor differentiation layers ii iii distinct layer iv broad stratified layers v vi lea fields e e r e l distingui…
CAVS_792	species specific characteristics neuronal plasticity emerging comparative studies can address functional relevance hippocampal cortical plasticity light ecological adaptation evolutionary history given species present quantitative qualitative analysis neurogenesis young adult free living wahlberg’s epauletted fruit bats using markers proliferating cell nuclear antigen pcna bromodeoxyuridine brdu …
CAVS_793	today international women s day spend hour wangari maathai first african woman first environmentalist receive nobel peace prize life story remarkable one wangari maathai grew rural village kenya excelled school eventually won scholarship attend university united states graduating degree biological sciences went earn master s degree university pittsburgh 1971 received phd university nairobi making…
CAVS_794	paper illustrates community participation achieved study carried 1983 1988 whose general objective reduce transmission schistosomiasis rice irrigation scheme kenya community 2 219 people mobilized health education effect changes behaviour regarding water contact water use faecal disposal health education alternative water sources latrines mass chemotherapy praziquantel schistosomiasis control str…
CAVS_795	food cassava linamarin metabolized neurotoxicants cyanide cyanate metabolites sought elucidate differential toxicity effects memory young 6 8 weeks old male rats treated intraperitoneally either 2 5 mg kg body weight bw cyanide nacn 50 mg kg bw cyanate naocn 1 µl g bw saline daily 6 weeks short term long term memories assessed using radial arm maze ram testing paradigm toxic exposures influence s…
CAVS_796	study reports acute sub chronic effects cathinone hormonal alterations single caged vervet monkeys fourteen adult vervet monkeys used 12 treated 2 controls pre treatment phase 1 month aimed establishing baseline levels hormones treatment phase 4 months considered dose time response effects cathinone serum cortisol prolactin levels test animals allocated four groups three animals administered 0 8 …
CAVS_797	investigated cumulative effects cathinone behavioural alterations single caged vervet monkeys fourteen adult vervets divided tests 12 animals controls 2 animals exposed escalating doses cathinone alternate days week 4 months presence absence cage enrichment one month pre treatment phase served establish baseline values composite behavioural scores aggression anxiety abnormal responses withdrawal …
CAVS_798	identification molecular characterization babesia gibsoni proteins potential antigenic properties crucial development validation serodiagnostic method study isolated cdna clone encoding novel b gibsoni 76 kda protein immunoscreening parasite cdna library computer analysis revealed protein presents glutamic acid rich region c terrninal therefore protein designated b gibsoni glutamic acid rich prot…
CAVS_799	point care testing mode testing immediate laboratory tests performed patient site healthcare provided close patient diabetes mellitus type 1 2 can monitored using point care kits random blood glucose glycated hemoglobin aim study compare point care kits random blood glucose glycated hemoglobin monitoring diabetes mellitus purposeful randomized study carried nyeri provincial general hospital 157 p…
CAVS_800	deficiency p shortened growing seasons due climate change identified constraints production commonly grown long maturing maize hybrid h614 acid soils molo county kenya current study therefore investigated effect soil amendments lime l minjingu phosphate rock mpr manure fym soil available p uptake phosphorus use efficiency pue maize grain yield long h614 short h513 maturing maize hybrids ii relati…
CAVS_801	veterinarians working living various environments exposed variety occupational hazards risks key among injury daily basis despite animal related injuries one common zoonoses among reportable incidences hospital records kenya order businesses services benefiting services veterinarians achieve success put place health safety measures reduce work related injury risks line risk assessments documented…
CAVS_802	kenya food secw ity poverty alleviation important factors country must address order achieve vision 2030 cassava potential food humans also feed livestock substrate biofuel production although various constraints repolied afflict farmers cassava production base line survey study sites kilifi kaloleni necessary identify specific constraints facing farmers region identify areas intervention product…
CAVS_803	background biofortification cassava pro vitamin can potentially reduce vitamin deficiency low income countries however little known consumer acceptance deep yellow variety cassava compared commonly available white varieties aimed determine sensory cultural acceptability consumption pro vitamin rich cassava order identify key factors predicting intention consume pro vitamin rich cassava families s…
CAVS_804	north eastern province camel dominant livestock provides subsistence many people especially frequent droughts animals either die unthrifty beca use camel highly suited hot environments region camels number approximately 3 million main producers milk residents mainly somali origin pastoralists currentl y milk also sold nairobi far places fast growing demand necessitated examination milk quality re…
CAVS_805	exotic parasitoid cotesia flavipes released 1993 kenya biological control introduced stemborer chilo partellus release criticised quarters potentially ecologically disruptive review programme explains unlikely case pre release studies indicated 2 indigenous stemborers chilo orichalcociliellus sesamia calamistis occur sympatrically c partellus native agricultural habitats area introduction investi…
CAVS_806	paper presents findings study conducted determine farmers’ perceptions soil fertility management specific attributes influence adoption decisions specific objectives determine relationship perceptions choice integrated soil fertility management isfm ii evaluate perceptions among farmers specific attributes inherent isfm strategies mother trials established centralized place mukanduini village cen…
CAVS_807	trials set three districts central kenya evaluate organic mineral sources nutrients effects maize yields experiments set long rains 2004 fifteen different soil fertility management treatments treatments included cattle manure green manures maize stover tithonia mineral fertilizer test crop maize zea mays intercropped beans phaseolus vulgaris experimental design randomized complete block three rep…
CAVS_808	severe health safety environmental hazards created growing population urban poor low income countries due lack access sanitation inadequate existing sanitation systems developed multi faceted motivational framework examine constituents explain user motivation regarding personalised sanitation system 2012 interviewed slum dwellers nairobi kenya estimate individual motivational factor importance ra…
CAVS_809	tw o mongrel dogs presented university nairobi small animal hospital history recumbency salivation dullness depression started following snake bites physical examination revealed swellings fang marks hemorrhag e area bites hematological parameters showed reduced values erythrocyte counts platelet counts hemoglobin packed cell volume increased total leukocyte count biochemical values showed elevat…
CAVS_810	questionnaire administered 35 registered veterinarians involved small animal practice nairobi county kenya seeking information type practice numbers dogs cats anaesthetized per week type surgeries carried drug preferences anaesthetic premedication induction maintenance local anaesthetic drugs technique s analgesic drugs used use tracheal intubation anaesthetic equipments used available additional…
CAVS_811	weed control constitutes one main cost items carrot production current study conducted field station farm university nairobi 2011 aim developing cost effective strategy managing weeds increasing competitive ability crop weeds weed control strategies tested rcbd replicated three times black plastic mulch grass mulch herbicides linuron oxyfluorfen mulch herbicide combinations foliar feed fertilizer…
CAVS_812	paper presents data diversity abundance soil macrofauna various land use systems taita natural forest plantation forest fallow coffee napier maize horticulture sampled macrofauna using three sampling methods monolith transect pitfall trapping seventy eight 78 genera species recorded across different land use systems taita rényi diversity profile indicated significant differences species richness …
CAVS_813	central challenge sustainable development provide material sufficiency human population preserving integrity earth’s biosphere current modes economic production consumption accomplish neither ethical imperatives institutions higher education must show leadership transition sustainable ways life earth charter people’s declaration ethical principles securing just peaceful humane sustainable future …
CAVS_814	evoking concern intergenerational equity claiming bounty beauty earth become diminishing prospects introduce earth charter expression hopes diverse communities around globe argue charter deserves educators attention integrated vision social justice peace ecological sustainability believe earth charter can help transform conception foundational include solutions deepening anthropogenic ecological …
CAVS_815	past 30 years global community debating signi cance environmental problems meaning urgency sustainable development major purpose world summit sustainable development wssd taking place johannesburg south africa form august 26 september 4 2002 a3rm importance sustainable development 21st century de ne central elements sustainability identify priorities action past 10 years many united nations summi…
CAVS_816	paper raise serious concerns existing case-study research sustainability higher education key concern research live potential improving field sustainability higher education argued case-study research field falls short promise due lack theorizing research methodology understanding methodology case-study research lead improvement way universities respond sustainability curriculum activities polici…
CAVS_817	sample 65 small scale farms selected two subdivided ranches arid semi arid lands west laikipia objective study determine among things constraints small ruminant production study area study reveals major constraints small ruminant production diseases mainly pneumonia helminthiasis shortage water livestock insufficient grazing seen respondents constraint although observations showed area overgrazed…
CAVS_818	relative sensitivity tibia bone mineral content bmc density bmd percentage ash ash shear force indicators dietary ca p compared 3 wk old broiler chicks one hundred eight 7 d old chicks grouped weight 6 blocks 3 cages 6 birds per cage three corn soybean meal based diets randomly assigned cages within block diets low p medium p adequate p formulated contain 4 0 5 1 7 8 g total p kg feed respectivel…
CAVS_819	efficacy three escherichia coli derived phytase preparations performance nutrient utilization broiler chicks evaluated two hundred sixteen 7 d old male broiler chicks grouped weight 6 blocks 6 cages 6 birds per cage six corn soybean meal based diets randomly assigned cages within block 6 diets adequate p low p low p contained g p kg diet 7 7 4 0 5 1 respectively low p diet plus phytase preparatio…
CAVS_820	two trials conducted evaluate efficacy new microbial phytase phyzyme xp broiler chicks trial 1 used 192 8 d old male broilers 14 d trial assess growth nutrient utilization dietary treatments 221 9 g kg cp included positive control 5 0 g kg nonphytate p npp negative control 1 2 g kg npp negative control plus 500 1 000 phytase units kg diet phytase addition increased weight gain feed intake feed ef…
CAVS_821	summary ground level concentration carbon monoxide emitted vehicles city centre area nairobi estimated method involves determination vehicle emission rates based emission characteristics internal combustion engines use generalised gaussian diffusion formula traffic volume applied street within area investigation based city council traffic engineer s department hourly motor vehicle count 1973 74 p…
CAVS_822	abstract city nairobi located longitude 36 50 e mid 1 18 s mean altitude around 1 700 meters mean sea level city highly variable topography heigh ranges l 600m east 1 800 west northwest central business district cbd prevailing winds strong easterly component northeasterly winds prevail northern winter southeasterlies dominant southern winter computed frequency wind roses show surface winds city n…
CAVS_823	abstract measurements aitken nuclei nairobi made using small particle detector november 1981to july 1982in industrial area four stations varying distances centre industrial area industrial area concentration average factor two higher residential estates concentration found decrease increasing distance industrial area concentration values depict monthly variation dry months recording higher concen…
CAVS_824	abstract semiarid laikipia kenya severe crop damage loss mulch material may caused south south easterly winds june september demonstration agroforestry systems surround farms live fences success protecting crops mulch soil great care must taken air may channelled demonstration purposes deliberate gap made two meter high coleus barbatus live fence study effect wind speed damage crops effectiveness…
CAVS_825	abstract pesticides used continent eight decades major use agriculture livestock development disease vectors control recent international conventions made little scientific data information tropical situation rapid development resistance pesticides demands better scientific understanding pest management tropical research data organochlorine pesticides show rapid degradation pattern low residue le…
CAVS_826	along evolutionary continuum kaleidoscope gas exchangers evolved simple cell membrane primeval unicells momentous events process intensification molecular oxygen biosphere appropriation aerobic metabolism rise multicellular organisms development circulatory system carrier pigments blood advocacy air breathing adoption suctional breathing shift endothermy satisfy species specific needs oxygen cons…
CAVS_827	small highly aerobic avian species morphometrically superior lungs large flightless ones less well refined lungs two parabronchial systems e paleopulmo neopulmo occur lungs relatively advanced birds although evolution development clear understanding presence physiologically important particularly since air blood flow patterns different geometrically bulk air flow parabronchial lumen e longitudina…
CAVS_828	conventional rangeland management focused optimisation secondary production yet rangelands provide multiple goods services local landscape scales diversity resources available rangelands underpins livelihood security developed underdeveloped rural communities across continents diversity resources consequent livelihood options receiving greater recognition management research fora whilst simultane…
CAVS_829	absolute terms flight highly energetically expensive form locomotion however respect cost per unit distance covered powered flight efficient mode transport birds bats extant vertebrate taxa achieved flight phylogenetically different independently accomplished elite mode locomotion employing diverse adaptive schemes strategies integration functional structural parameters transaction resulted certa…
CAVS_830	gas exchangers tissue barrier partition separates respiratory media water air hemolymph blood exceptional remarkable thinness striking strength vast surface area properties formed meet conflicting roles thinness essential efficient flux oxygen passive diffusion strength crucial maintaining structural integrity designated “three ply” “laminated tripartite” architecture barrier appeared early evolu…
CAVS_831	agro pastoral livelihoods semi arid botswana evolved adapted recurrent droughts endemic region droughts phenomena shaped influenced rural communities interaction environment eke living physical aspect droughts effects well known often subtle complex dynamics emanating drought outbreaks less understood among communities study conducted 2009 2010 season investigate communities kgalagadi north bobon…
CAVS_832	experiment soil temperatures coffee mulched grass clear polythene black polythene white polythene recorded different depths found grass mulch lowered soil temperature white polythene mulch either slightly raised soil temperature lowered black clear polythene greatly increased soil temperature clear variety giving highest temperatures concluded mulches can used control soil temperature coffee poly…
CAVS_833	progressive reduction land holdings necessitated establishment smallholder zero grazing dairy units livelihood low income families adoption confined housing cattle spend long hours standing hard floors supplementation high levels concentrates improved milk production exacerbated occurrence claw horn disorders dairy cows cross sectional study carried 32 smallholder dairy units 300 dairy cows thoro…
CAVS_834	losses potatoes incurred seasons glut farmers forced sell produce middlemen low prices due short storage life raw tubers processing potatoes harvesting dehydrated products potato flakes one ways overcome problem inadequate inappropriate bulk storage raw potatoes potato flakes known shelf stable hence assure users availability produce year round study instituted establish potential processing pota…
CAVS_835	effects sun cabinet drum drying behaviour submerged culture lactic fermented pure cassava maize finger millet composites maize–finger millet cassava–finger millet investigated brabender amylograph cereal flours maize–finger millet composite higher onset peak gelatinization temperatures lower peak viscosities cassava cassava–finger millet composites fermentation alone combination drying increased …
CAVS_836	study carried assess nutritional status five child population within cassava consuming community nambale western kenya structured questionnaire used collect socio economic data 24 hour food re call anthropometric measurements data analyzed using statistical package social sciences descriptive statistics used pearson’s chi square correlation coefficient r used test statistical associations total 3…
CAVS_837	sero epidemiological study taenia saginata cysticercosis carried determine prevalence distribution infection three provinces kenya serum samples meat inspection records collected cattle slaughter export district abattoirs cattle origin presence t saginata cysticerci noted prevalence helminths echinococcus granulosus fasciola gigantica serum samples screened circulating parasite antigen using mono…
CAVS_838	mondia whytei forest floor plant belongs asclepidaceae family roots widely used african traditional medicine treat various disease s condition s include pain swelling postpartum hemorrhage diabetes mellitus among many claims p hytochemical tests carried determine different chemical constitue nts root skeels m whytei analgesic activit y root powder evaluated using acetic acid induced writhing test…
CAVS_839	presence human immunodeficiency virus hiv genital secretions regarded risk factor sexual perinatal transmission hiv better understanding correlates genital shedding hiv crucial development effective strategies transmission virus events menstrual cycle likely influence local immune responses viral load genital secretions hence determine susceptibility hiv efficiency virus transmission report study…
CAVS_840	concentration testosterone plasma male domestic laboratory animals example bulls thibier 1975 boars andresen 1976 rats mock kamel wright frankel 1975 usually excess 10 nmol l seasonal breeders sheep values high 90 nmol l reported summer breeding season falvo buhl reimers foxcroft dunn dziuk 1975 contrast katongole 1971 found temperate summer plasma testosterone concentrations equidae including do…
CAVS_841	bambara groundnut classifi ed underutilized crop described complete food study dry matter ash crude protein crude fat neutral detergent fi bre ndf acid detergent fi bre adf acid detergent lignin adl determined nine landraces cultivated botswana namibia swaziland respectively association offi cial analytical chemists methods used analysis results g 100 g obtained dry matter 92 17–94 00 ash 3 57–4 …
CAVS_842	cobalt deficiency produced goats feeding rhode grass hay deficient animals excreted increased amounts methyl malonic acid urine indicating lack vitamin b12 erythrocyte reduced glutathione levels increased onset anemia concomitant increase levels erythrocyte glutathione reductase gssg nadph reductase glutathione peroxidase gsh h2o2 peroxidase deficiency results compared similar observations report…
CAVS_843	mineral content nine landraces bambara groundnut cultivated botswana namibia swaziland respectively investigated raw seeds analysed ca k mg na p cu fe zn ranges mg 100 g dry matter obtained macro minerals ca 37 128 k 1545 2200 mg 159 335 na 16 25 p 313 563 micro minerals ppm cu 3 0 13 2 fe 23 0 150 zn 13 9 77 0 similarities differences components determined landraces grown particular country land…
CAVS_844	bovine cutaneous papillomatosis viral infection causes benign growth dermis conventional treatment involves vaccination using species specific autogenous vaccine bovine specific autogenous vaccines prepared single calf 2 farms naturally infected calves farm inoculated intradermally respective vaccine 2 doses 0 5 ml 2 sites shoulder days 0 15 30 60 results monitored 4 months one farm vaccination r…
CAVS_845	histological study placentation cane rat carried several similarities guinea pig american hystricomorph rodents observed similarities include haemochorial type placenta consisting labyrinthine spongy zones well developed subplacenta presence foetal membrane ‘pustules’ see roberts perry 1974 presence fibro vascular column attaches chorio allantoic membrane foetal surface placenta see perrotta 1959…
CAVS_846	nuts integral part mediterranean food patterns incorporation regular diets human beings believed provide many health benefits recent recognition nuts “heart healthy” foods u s food drug administration given major boost positive image nuts nut consumption associated several health benefits antioxidant hypocholesterolemic cardioprotective anticancer anti inflammatory antidiabetic benefits among fun…
CAVS_847	two papers issue “virtual elimination iodine deficiency disorders achieved nine counties jiangsu province china” 1 “knowledge attitudes practices people ulaanbaatar mongolia regard iodine deficiency disorders iodized salt” 2 report contemporary success introduction programme iodized salt developing country latter depended education campaign achieved substantial consumption salt despite slightly h…
CAVS_848	work evaluates commonly used weaning diets peri urban kumasi ghana terms type diets daily energy nutrient intakes infants frequency feeding chemical composition diets women children two years old peri urban communities kumasi municipality ghana interviewed cross sectional survey one hundred seventy two mothers randomly sampled questioned socio economic characteristics types weaning diets give chi…
CAVS_849	cross sectional survey conducted kathonzweni division makueni district assess compare nutritional status children 6 59 months drawn households participating world vision project vis à vis non project area purpose study provide region specific data nutrition situation world vision project area establish whether significant difference non operational area total 320 households 160 world vision proje…
CAVS_850	era increased concern safety chemical food additives natural methods preservation natural preservatives receiving increased attention despite demonstrated potential use food preservatives spices still remain primarily food condiments lot research done effort demonstrate antimicrobial potency spices cultured media though spices less effective foods cultured media use foods practical importance exp…
CAVS_851	objective demonstrate effectiveness social feasibility weekly versus daily iron supplementation preventing treating iron deficiency anaemia among anaemic mothers design longitudinal nature setting seven urban slum communities teklehaimanot wereda addis ababa ethiopia subjects two hundred seven eligible mothers assigned daily supplementation weekly supplementation control groups following randomis…
CAVS_852	diet 117 protein energy malnourished children admitted mbooni family life training centre november 1992 march 1993 supplemented either tempe yellow maize porridge tymp milk yellow maize porridge mymp fifty six malnourished children diet supplemented tymp another group 61 children supplemented mymp growth rate weight gain duration diarrhoeal episodes rehabilitation period child recorded comparison…
CAVS_853	objective determine impact vitamin supplementation child morbidity nutritional status design community based follow interventional nature setting two randomly selected weredas districts tigray north ethiopia studied 1996 1997 subjects four thousand seven hundred seventy children aged six 72 months selected using multi stage sampling procedure enrolled clinically assessed xerophthalmia nutritional…
CAVS_854	describe gut physiology lake magadi tilapia alcolapia grahami specifically aspects associated feeding drinking living water unusually high carbonate alkalinity titratable base 245 mequiv l-1 ph 9 85 drinking highly alkaline lake water occurs rates comparable higher seen marine teleosts eating drinking take place throughout day although drinking predominates hours darkness intestine directly inter…
CAVS_855	climate change phenomenon already happening areas africa taking place alarming rate climate change expected cause increase weather related disasters extreme weather events droughts heat waves floods desertification vector borne infestations long term changes climate exacerbate environmental degradation leading loss wildlife habitat many vulnerable places furthermore climate change will alter loca…
CAVS_856	paired urine serum samples four conceptive six nonconceptive ovarian cycles seven adult macaca mullatta analyzed radioimmunoassay ria circulating estradiol e2 progesterone po urinary estrone conjugates e1c immunoreactive preganediol 3 glucuronide ipdg using enzyme immunoassay eia nonconceptive cycles exhibited fivefold increase urinary e1c serum e2 levels follicular phase levels preovulatory peak…
CAVS_857	foetal membranes placenta east african springhare embryonic disc stage mature stage described implantation superficial central massive preplacenta evident chorioallantoic placenta formed parietal trophoblast persists throughout pregnancy inversion yolk sac germ layers occurs east african springhare placental barrier essentially endotheliochorial consisting maternal capillary endothelium prominent…
CAVS_858	efficacy various doses ru 486 terminating pregnancy luteal placental shift lps long tailed macaque macaca fascicularis assessed sonographic examination measurements steroid hormones metabolites intramuscular injection 1 0 2 5 12 5 25 0 mg kg administered either gestational day gd 15–18 group 1 n 11 gd 23–26 group 2 n 9 timing treatment determined detection preovulatory estrogen peak via daily uri…
CAVS_859	study examined developmental changes fetal membranes placenta cercopithecus aethiops carnegie developmental stage 12 embryo nearterm fetuses ultrastructurally yolk sac cells endoderm mesothelium similar comparable stages primates endodermal cells apical microvilli abundant rough endoplasmic reticulum electron dense mitochondria dense bodies contrast mesothelial cells squamous numerous microvilli …
CAVS_860	ultrastructure springhare placenta pedetes capensis larvalis described interhemal membrane consists fetal capillary endothelium syncytial trophoblast maternal capillary endothelium relatively thick basal lamina areas layer cellular trophoblast intervenes fetal endothelium syncytial trophoblast placentation spring hare therefore endotheliochorial type hemodichorial previously reported literature c…
CAVS_861	placentation green monkey cercopithecus aethiops gestational ages 18–30 days studied light electron microscopy placentae show many features common rhesus monkey related macaques implantation superficial bidiscoid placenta classified villous hemomonochorial epithelial plaque formation moderate stromal reaction occur plaque cells large massive deposits glycogen marginal pleomorphic dense bodies obs…
CAVS_862	antimicrobial resistance become major medical public health problem worldwide brought overuse misuse drugs especially developing countries role unregulated sale dispensing antimicrobial agents development resistance presented chapter developing countries use branded generic antimicrobial agents include major classes like beta lactams tetracyclines aminoglycosides fluoroquinolones sulfonamides chl…
CAVS_863	new spider mite species brevinychus meshacki toroitich ueckermann n sp collected philonoptera eriocalyx harms schrire sangasanga mvomero district tanzania described illustrated species distinct species genus one pair dorsocentral setae d1 similar length dorsolateral setae whereas dorsocentrals much shorter dorsolateral setae brief notes two known species brevinychus mbandu brevinychus parvulus al…
CAVS_864	sweetpotato important staple food crop sub saharan africa production concentrated east africa particularly around lake victoria productivity crop greatly constrained viral diseases four main viruses consistently detected various surveys done region viz sweet potato feathery mottle virus spfmv sweet potato chlorotic stunt virus spcsv sweet potato mild mottle virus spmmv sweet potato chlorotic flec…
CAVS_865	sweetpotato important staple food crop sub saharan africa production concentrated east africa particularly around lake victoria productivity crop greatly constrained viral diseases four main viruses consistently detected various surveys done region viz sweetpotato feathery mottle virus spfmv sweetpotato chlorotic stunt virus spcsv sweetpotato mild mottle virus sp m mv sweetpotato chlorotic fleck …
CAVS_866	sweet potato virus disease spvd result co infection whitefly transmitted sweet potato chlorotic stunt virus genus crinivirus family closteroviridae aphid transmitted sweet potato feathery mottle virus genus potyvirus family potyviridae destructive disease sweet potato east africa study conducted establish genotypes identified resistant susceptible spvd kenya distinguished using molecular markers …
CAVS_867	sweet potato virus disease spvd one devastating diseases affecting sweetpotato ipomoea batatas important food crop developing countries spvd develops sweetpotato plants dually infected sweet potato feathery mottle virus spfmv sweet potato chlorotic stunt virus spcsv better understand synergistic interaction viruses global gene expression previously studied susceptible cultivar beauregard current …
CAVS_868	virus diseases especially caused mixed infections among economically devastating diseases sweet potato sweet potato virus disease spvd caused mixed infection sweet potato feathery mottle spfmv sweet potato chlorotic stunt virus spcsv widespread east africa lack rapid sensitive techniques detecting two viruses makes control almost impossible study multiplex polymerase chain reaction mpcr protocol …
CAVS_869	complete genome sequence isolate ugandan tanzanian strain types cassava brown streak virus determined using novel approach non directed next generation sequencing comparison genome sequences revealed cbsv highly heterogeneous isolate level well strain level isolate ugandan strain found genome 9 070 nucleotides long coding polypeptide 2 902 amino acid residues isolate tanzanian strain 9 008 nucleo…
CAVS_870	cassava brown streak disease cbsd caused cassava brown streak virus cbsv ugandan cassava brown streak virus ucbsv causing severe losses cassava production kenya tanzania uganda two real time rt pcr assays based taqman chemistry capable detecting distinguishing two viruses described assays used screen 493 cassava samples collected western coastal kenya main cassava regions uganda inland tanzania v…
CAVS_871	causal agents cassava brown streak disease recently identified cassava brown streak virus cbsv ugandan cassava brown streak virus ucbsv primers developed rapid detection viruses reverse transcription loop mediated isothermal amplification rt lamp performance rt lamp assays compared favourably published rt pcr real time rt pcr methods furthermore amplification rt lamp completed 40 min require ther…
CAVS_872	virca virus resistant cassava africa project collaborative program donald danforth plant science center usa national crops resources research institute uganda kenya agricultural research institute kenya virca structured include aspects intellectual property technology regulatory biosafety quality control communication distribution components required gm crop development delivery process virca s g…
CAVS_873	diagnosis novel unidentified viral plant diseases can problematic conventional methods real time pcr elisa may specific particular species even strain virus whilst alternatives electron microscopy em sap inoculation indicator species usually give species level diagnosis next generation sequencing ngs offers alternative solution sequence generated non specific fashion identification based similari…
CAVS_874	effects land use conversion forest f annual crop cultivation ac grazing land lg soil qualities investigated sasumua catchment aim determining changes selected physical chemical qualities b establishing various soil 1 quality indicators varied different land management practices c developing minimum data set determination soil health random soil samples collected 40 farms 12 lg 28 ac 11 forest sit…
CAVS_875	relationship late blight disease tuber blight effects weather soil variables determined 2 distinct environments new york kenya 1999 2001 well replicated field experiments two sites a2 us8 clone a1 us1 clone respectively dominant foliar tuber blight development climatic soil variables quantified three cropping seasons variation tuber blight new york kenya detected stepwise multiple regression corr…
CAVS_876	paper reports 18 tetranychid mite species acari tetranychidae various plant hosts kenya four species belong subfamily bryobiinae 14 belong subfamily tetranychinae eight mite species identified belong genera bryobia petrobia peltanobia paraplonobia duplanychus eutetranychus mixonychus reported first time kenya ten already reported paper provides list species brief descriptions well redescription p…
CAVS_877	smut disease sugarcane caused fungus ustilago scitaminea sydow can cause considerable yield losses reductions cane quality investigate reactions seedlings smut three different inoculation methods employed data number smut whips per stool disease incidents per population number tillers per plot recorded analysed results showed screening smut resistance first stage selection assess seedling reactio…
CAVS_878	pests diseases major constraint agricultural production tropical regions several factors intensive cultivation monoculture tillage practices use agrochemicals decrease soil fertility increased pest disease incidences short fallows involving green manure legumes increasingly researched well cultivated farmers kenya one benefits control diseases pests green manure legumes numerous positive impacts …
CAVS_879	postnatally developing lungs quokka wallaby setonix brachyurus investigated macroscopically light microscopic morphometry lung parenchymal non parenchymal volumes well components latter two analysed regression analysis lungs comprised single undivided left lung right lung adherent accessory lobe septal tissue growth remarkable canalicular saccular stages mid canalicular stage saccular stage lung …
CAVS_880	raw processed products ocimum gratissimum reportedly contain antibacterial effects study raw plant extracts essential oils derived leaves ocimum gratissimum screened antibacterial properties ralstonia solanacearum causal agent bacterial wilt irish potato varying concentrations raw extracts obtained sequential cold extraction using methanol solvent essential oils extracted steam distillation test …
CAVS_881	intestinal tract longfingered bat miniopterus inflatus studied macroscopically light microscope scanning electron microscope intestine comprised small mass coiled loops contained rather small abdominal cavity macroscopically stomach simple type intestine short convoluted tube whose diameter decreased craniocaudally caecum appendix colon absent portion large intestine observed short rectum grossly…
CAVS_882	common bean phaseolus vulgaris l important legume crop kenya cultivated estimated 700 000 ha low average yield 750 kg ha realized potential 1500 kg ha rheenen et al 1981 major constraints bean production diseases soil fertility insect pest low erratic rainfall otsyula et al 1998 common bean plagued wide range plant parasitic nematodes meloidogyne spp economic importance causing 60 losses yield ng…
CAVS_883	antagonistic fungi continuously attracting lot attention alternatives chemical control root knot nematodes egg pathogenic fungus paecilomyces lilacinus particularly strain 251 shown promising potential biological control agent various plant parasitic nematodes strain 251 p lilacinus pl251 arthrobotrys conoides melodogone tested efficacy meloidogyne spp tomato cucumber greenhouse conditions study …
CAVS_884	farm station field experiments carried determine potential combining bacillus subtilis soil fertility management practices controlling plant parasitic nematodes associated common bean phaseolus vulgaris treatments bacillus subtilis isolate k194 b subtilis plus cow manure b subtilis plus mavuno bacillus subtilis plus calcium ammonium nitrate tripple super phosphate manure alone mavuno alone calciu…
CAVS_885	alkaline serine protease vcp1 fungus pochonia chlamydosporia belongs family subtilisin like enzymes involved infection nematode insect hosts involved early infection process removing outer proteinaceous vitelline membrane nematode eggs little known regulation gene even though understanding nutrients factors affect expression critical ensuring efficacy biocontrol agent paper provides new informati…
CAVS_886	incidence atherosclerosis african grey parrots high important risk factor atherosclerosis humans elevated plasma cholesterol concentration might also hold parrots plasma cholesterol levels humans can lowered dietary intervention studied influence diets different dietary fatty acid composition fat content plasma cholesterol concentrations african grey parrots four groups parrots fed 4 different di…
CAVS_887	study carried estimate prevalence theileria parva theileria mutans babesia bigemina anaplasma marginale antibodies among naturally infected cattle central equatoria state southern sudan using indirect enzyme linked immunosorbent assay elisa three locations khor rumla nyaing gumbo selected surveyed every 3 months period january december 2005 six cattle herds three locations visited four times stud…
CAVS_888	cross sectional study conducted determine prevalence salmonella associate management factors fattening pigs production compartment northern thailand total 194 fecal samples 166 environmental samples collected 22 fattening pig herds isolation identification salmonella additional 427 serum samples collected herds determine salmonella antibodies using elisa questionnaire used collect management fact…
CAVS_889	multi variate logistic regression analysis performed two sets data prevalence theileria annulata northern sudan theileria parva southern sudan determine potential risk factors might affect distribution infections regions logistic regression model fit tested risk factors disease separately results indicated locations management systems age held risk factors t annulata infection northern sudan t pa…
CAVS_890	cross sectional survey designed investigate proportion tetracycline residues marketed pork suburb urban districts hanoi total 290 raw muscle samples randomly collected open markets districts samples qualitatively screened tetracycline residues using agar inhibition test bacillus cereus atcc 11778 reference strain inconclusive samples analyzed using high performance liquid chromatography hplc posi…
CAVS_891	study objective assessing effect risk factors dairy cow mastitis central highlands ethiopia undertaken february september 2001 urban peri urban areas addis ababa ethiopia prevalence study questionnaire survey carried simultaneously clinical examination lactating udders california mastitis test cmt determined clinical subclinical mastitis respectively risk factors subclinical clinical mastitis ide…
CAVS_892	objective study estimate losses associated subclinical mastitis scm crossbred dairy cows central highlands ethiopia split udder investigation performed 30 cows determine production losses associated scm quarter study cows examined using california mastitis test cmt quarter milk production measured period 8 days production losses determined different cmt scores comparing production quarters cmt sc…
CAVS_893	introduction surgery lateral base skull medical specialty still full development centers excellence required physical human structure perform procedures safely development teaching method based dissection cadavers anatomy lab fundamental correct training surgeons specialty objectives describe development method study lateral base skull methods study dissected fresh cadavers prepared dye solution …
CAVS_894	16 week laboratory incubation experiment conducted evalua te effect tithonia diversifolia leaves dissolution minjingu mpr busumbu brp rock phosphates kenyan oxisol triple superphosphate tsp fertilizer included positive control soil samples extracted anion exchange resin aer mixed anion cation exchange resin acer 1 7 14 28 56 112 days estimate plant available p soil p fractionation carried using s…
CAVS_895	current pace rangeland degradation imparted appalling land use management systems greatly limiting potential soil resource support pasture production semi arid rangeland s uganda objectives determine effects land cover change production systems pasture biomass yield identify critical soil factors affecting pasture production nakasongola area stratified three product ion systems three land cover t…
CAVS_896	smallholder farmers possess indigenous knowledge invaluable source information assessing monitoring evaluating changes occur soil quality study aimed comparing scientific soil quality indicators local farmers’ knowledge based indicators total 134 small scale farmers five major agro ecological zones 30 km transect interviewed embu district kenya major fertility indicators farmers perspective inclu…
CAVS_897	study investigated role moisture successful rehabilitation denuded patches semi arid lands kenya primary productivity three perennial rangelands grasses namely cenchrus ciliaris african foxtail enteropogon macrostachyus bush rye eragrostis superba maasai love grass three phenological stages early growth elongation reproduction pure stands two grass mixtures grasses sown either rainfed sites 1 2 s…
CAVS_898	since 1994 legume screening network kenya undertaken studies 1 screening legume germplasm across sites 2 effectiveness legume inoculation 3 management legume residues 4 legumes component integrated nutrient management 5 livestock feeding studies 6 participatory cowpea screening trial 7 bulking green manure legume seeds promising species different agro ecological zones identified studies aimed inc…
CAVS_899	ultra thin sections two infected cattle killed extremis revealed e ondiri free capillary lumens heart muscle sinusoidal spaces liver spleen similar organisms seen kidney section one animal third eyelid section animal also commonly found intracytoplasmic vacuoles capillary endothelial cells von kupfer cells liver tangential transverse capillary sections showed rickettsial vacuoles protruding capil…
CAVS_900	prevalence land degradation particularly developing countries suggest sustainability remained conceptual phase transformed problem solving aid tool paper based erosion study 1996 99 semi arid ndome ghazi agro ecosystems taita taveta kenya argued failure develop capacities individual land users problem solving root cause problem targeting community needs priorities within domain poverty alleviatio…
CAVS_901	possible causes drying lake elmenteita feeder rivers 1958 1987 studied effects changing climate elements rainfall evapotranspiration well possible contributions land cover land use changes considered results indicate falling water levels period determined climate alone trends monthly evaporation amounts indicated small decrease recent times effect lake levels monthly averages showed strong variab…
CAVS_902	paper describes completely randomized block experiment laid four terraces kabete campus kenya test suitability seven plant spp tripsacum laxum brachiaria decumbens panicum trichocladum pennisetum purpureum setaria anceps brachiaria humidicola panicum coloratum var makarikariense riser stabilization fodder production treatment stone pitching used control trial started short rains 1982 land risers …
CAVS_903	abstract available field study carried 2 seasons november february 1999 april august 2000 investigate influence irrigation maize growth nitrogen uptake yield experimental design randomized complete block design laid split plot water regime main plots irrigated rainfed factorial combinations n 0 50 100 kg n ha p 0 25 kg p2o5 subplots data collected included leaf area index lai photosynthetically a…
CAVS_904	farmers sagana irrigation project kenya identified fluctuating low prices agricultural produce main constraint paper reports results study carried identify alternative cropping system used optimize returns harvesting crops market price highest study shows complex interaction factors affecting selection cropping system climatic water requirements marketing farmer preferences also illustrates prope…
CAVS_905	efficiency furrow irrigation system bura irrigation settlement project kenya studied see effectively can operated provide guidelines future irrigation developments field surveys trials conducted data obtained used compute water losses tail runoff deep percolation performance parameters farm irrigation found grossly inefficient high deep percolation runoff losses application efficiency low quarter…
CAVS_906	objective determine compare socio economic characteristics childcare feeding practices among children aged 6 59 months households participating world vision kenya programme non participants design comparative cross sectional survey setting world vision kenya project area kimundi yinthungu sub locations non project area thavu yeekanga sub locations kathonzweni division makueni district study popul…
CAVS_907	volume densities vv mt f absolute volumes mitochondria v mt determined body trunk red muscle 15 specimens oreochromis niloticus weighing 0 65 812 3 g vv mt f volume 0 284 0 012 s e v mt value 0 551 0 202 cm3 s e parameters scaling values 0 028 1 13 respectively related body weight results show might much change oxidative metabolism red muscle development greater unity value scaling value v mt rel…
CAVS_908	group 10 replacement dairy heifers aged 11 months significant changes pcv hb total protein globulin glucose total leukocytes urea ca inorganic phosphorus mg concentrations 40 h food deprivation response differed significantly heifers pcv hb total protein globulin glucose total leukocytes urea creatinine mg significant partial correlation coefficients obtained plasma mg urea concentrations growth …
CAVS_909	contagious bovine pleuro pneumonia cbpp one endemic life threatening livestock diseases arid semi arid land areas asals kenya justify case control livestock diseases avoid spread diseases asals rest country cbpp control quarantine line cql help prevent spread cbpp asals north eastern kenya rest country existence since colonial pre 1963 times kenya however livestock keepers asals view cql impedime…
CAVS_910	article suggests local elites play instrumental role – either positive negative consequences – shaping struggles power processes outcomes participatory forest management interventions implemented communities characterized social hierarchies show contrasting outcomes joint forest management two case study villages attributed institutional reform appear caused largely differences role assumed local…
CAVS_911	article presents review methods 60 empirical studies forest conservation impact popular participation forest management review illustrates high degree variance methods among studies shows majority studies benefit stronger focus one following three areas empirical verification characterisation popular participation exists ground ii indicators impact method used assess iii disentanglement effect po…
CAVS_912	basis detailed case study high forest zone ghana paper challenges common narrative redd fast easy paper analyses proximate underlying causes deforestation degradation finds processes driven multiple underlying causes paper goes argue causes deforestation degradation found within realm forestry sector redd measures will largely confined emerged result political economy gives priority economic deve…
CAVS_913	article deals participatory forest management pfm tanzania mozambique laos focusing degree legislation supports local communities security rights forest resources access resource benefits well degree legislation implemented findings local communities security rights access benefits differ markedly among three countries whereas striking similarity absence efforts implement pfm particular areas val…
CAVS_914	bioavailability phenylbutazone investigated six adult cattle crossover study intravenous oral administration drug dose rate 4 4 mg kg drug concentration plasma determined administration route mean bioavalilability granular formulation 56 9 considerable variation animals occurred mean maximum plasma concentration cmax time maximum concentration tmax values 23 9 2ug ml 10 5 1 9h respectively area c…
CAVS_915	organochlorine organophosphorus residues analysed bovine fat samples kenya using gas liquid chromatography main organochlorine residues found samples included ddt metabolities lindane aldrin dieldrin heptachlor heptachlor epoxide mean individual residue levels pesticide 0 23 mg kg ddt group common organochlorine residue mean residue level 0 09 mg kg residues polychlorinated biphenyls pcbs detecte…
CAVS_916	efforts promote popular participation forest management sub saharan africa faced many obstacles disappointments although promises improvements relation forest management rural livelihoods local enfranchisement achieved cases accounts frustration outnumber success focusing participation democratic decentralization namely transfer meaningful discretionary powers local representative authorities pap…
CAVS_917	article examines collection natural resources revenue village governments tanzania part decentralisation reform analysis empirical data form taxation records 14 villages collect retain revenues natural resources utilisation suggests decentralising revenue collection lowest local government tier may yield considerable increases revenue collection ii increased transparency public finances requireme…
CAVS_918	based village study tanzania effects decentralized forest management forest conservation rural livelihoods good governance evaluated tree growth estimated exceed harvest forest utilization appears effectively controlled forest revenues cover costs management finance local public services underlying taxes regulations made poorest worse governance outcomes also ambiguous revenues administered trans…
CAVS_919	community based monitoring system focuses natural resource use forest quality montane evergreen forest miombo woodland areas developed implemented 23 villages 2002 part participatory forest management regime iringa district tanzania scheme developed suit needs capacities locally elected natural resource committees managing monitoring natural forests rather measuring biodiversity monitoring focuse…
CAVS_920	examination transverse sections paraffin embedded specimens 127 fish four genera 16 fish found granulomas various visceral organs kidney liver peritoneal fat spleen number granulomas varied one 14 per fish organ central necrotic mass granuloma positive keratin epithelioid cells negative cytokeratin using monoclonal antibody human keratin acid fast bacteria mycobacteria demonstrated sections discu…
CAVS_921	5 year old entire cross breed bitch presented university nairobi veterinary clinic pendulous swelling located caudal ventral abdomen diagnosis inguinal hernia confirmed radiography ultrasonography revealed protrusion intestinal loops swelling herniorrhaphy done general anaesthesia hernia sac contained intestines omentum excessive hernia sac trimmed edges apposed using chromic catgut number 2 0 si…
CAVS_922	components resistance c arabica c kahawae assessed inoculation detached barriers seedlings six cultivars 2x10 6 conidia ml 1 conidial germination appressorial formation epidermal walls susceptible cultivars occurred within 4 h inoculation compared 30 h inoculation resistant cultivar high percentage appressorial formation noted epidermal walls susceptible cultivars within 24 h inoculation conidial…
CAVS_923	examined association host factors present near time human immunodeficiency virus type 1 hiv 1 acquisition subsequent virus loads prospective cohort study women mombasa kenya women prospectively followed monthly hiv 1 infection one hundred sixty one commercial sex workers became infected hiv 1 followed median 34 months 991 plasma samples collected <U+2A7E>4 months infection tested hiv 1 rna median…
CAVS_924	coffee berry disease caused colletotrichum coffeanum serious disease coffea arabica kenya control disease achieved mainly use fungicides currently include chlorothalonil prochloraz mn octave fungicide resistance c coffeanum benzimidazoles well documented isolates c coffeanum highly sensitive prochloraz mn shown acquire tolerance high levels prochloraz mn culture isolates able grow sporulate malt …
CAVS_925	detection cortaminant infectious p syringae pv phaseolicola carried using dilution plate method bean seed samples collected farmers kisii nyeri meru districts kenya certified commercial disease free samples included study confirmatory tests pathogen identity carried determination bean seeds carried using bean seed samples small scale farmers certified commercial seed sample estimated infection le…
CAVS_926	effect feeding pigs dieldrin containing feed progesterone profile estrous cycle investigated eight gilts comprising three controls five treatment animals given feed containing 40 ppm dieldrin 60 days dieldrin levels mg kg fat tissues analysed fat 15 15 muscle 18 68 liver 12 21 corpus luteum 13 68 kidney 14 16 serum 2 84 brain 1 66 analysing serum progesterone levels significant difference p 0 10 …
CAVS_927	kenya quantity tea produced smallholder tea subsector per unit area consistently lower produced estates subsector 1998 example average smallholder production per unit area 2075 kg made tea hectare mt ha compared 3491 kg mt ha realized estates subsector policy objective kenyan government produce 280<U+2009>000 tonnes made tea per annum year 2001 objective can realized major increase green leaf sup…
CAVS_928	u national committee set kenya 1987 objective advancing knowledge application ndt committee created effective form transfer knowledge exchange ideas number seminars including practical demonstrations already conducted ndt activities kenya already attracted african countries undoubtedly need also technology worth noting ndt activities yardstick industrial development kenya doors remain open assist…
CAVS_929	observations made ages first appearance pair permanent incisors ‘eruption age’ time first appearance full eruption pair ‘eruption period’ large east african zebu cattle boran females eruption ages found 108 5 9 9 weeks 137 2 12 9 165 7 15 8 200 9 18 2 incisor pairs one four respectively steers figures 104 3 7 9 130 3 10 6 154 6 13 2 180 9 14 0 bulls 103 3 8 6 127 6 11 2 151 0 12 9 181 2 15 7 fema…
CAVS_930	study factors affecting calving interval boran small east african shorthorn zebu f1 progeny heresford bulls conducted kenyan acacia wooded grassland target mating weight around 318kg fertility highly seasonal short calving intervals attained conception occurred nov jan followed period may july animals gained weight suffered smaller body weight loss month prior conception higher fertility fertilit…
CAVS_931	patterns settlement fresh well partially stabilised municipal solid waste msw undergoing degradation five different landfill lysimeters studied elaborately first two lysimeters r1 r2 contained fresh msw three lysimeters r3 r4 r5 contained partially stabilised msw r1 r3 simulated conventional controlled dumps fortnightly disposal drained leachate r2 r4 simulated bioreactor landfills leachate recir…
CAVS_932	disease domestic animals rangelands caused wide variety agents infectious non infectious disease primarily function ecosystem shift relationships system components led imbalance animal environment control prevention diseases interventions change system s composition function imbalance corrected medicinal interventions play major role may costly sometimes ineffective deleterious environment non me…
CAVS_933	membrane bioreactor mbr promising technological option meet water reuse demands though mbr provides effluent quality reusable standard versatility shock loads remains unexplored present study investigates robustness mbr sodium chloride shock load 5–60 g l conditions bench scale aerobic submerged mbr 6 l working volume polyethylene hollow fiber membrane module pore size 0 4 µm operated synthetic w…
CAVS_934	study made weaning weights beef herd using rotational crossbreeding system including boran breed zebu two temperate beef breeds devon limousin seasonal calving period spanning onset rains significant sources variation calf weaning weights crossbred type age weaning sex dam s age season birth year year crossbred type interaction p 0 001 adjusted mean weaning weight 203 kg weaners sired temperate b…
CAVS_935	systematic breeding programme herd small east african goats initiated isiolo district northern kenya study undertaken assess effect controlled seasonal breeding biological productivity pastoral goat flocks paper reports results statistical analyses reproductive performance traits conception abortion birth prolificacy fecundity weaning rates measured six mating seasons 2 months duration shown envi…
CAVS_936	study conducted samburu district northern kenya pastoral production systems develop formula estimating live weight camel calves heart girth hg abdominal girth ag shoulder wither height sh measurements taken tape measure also camel calves gently suspended scale using sling actual live weight measured fifty nine 59 camel calves measured abdominal girth heart girth highly significant p 0 01 correlat…
CAVS_937	background ethnobotanical pharmacopoeia confidently used disease intervention need documentation preservation traditional medical knowledge bolster discovery novel drugs objective present study document indigenous medicinal plant utilization management extinction threats samburu district kenya methods field research conducted six divisions samburu district kenya randomly sampled 100 consented int…
CAVS_938	amongst challenges faced smallholder farmers production inaccessibility credit s tudy sought identify household socio economic institutional constraints influencing access credit among sma llholder farmers nyandarua district study used log model quantitative qualitative data re acquired primary secondary sources primary data wa s collected using questionnaires survey d esign sample 164 smallholde…
CAVS_939	compares efficiency dairy production zero grazing free grazing smallholder dairy systems using lpec livestock productivity efficiency calculator value offtake per carrying capacity unit zero grazed farm ksh 11 230 compared ksh 9 697 per ccu carrying capacity unit year free grazed farms milk production lowest free grazing farm lack available feed rather poor reproductive performance major constrai…
CAVS_940	cross sectional study carried identify bacteria parasites caused disease lowered productivity indigenous chickens rachuonyo migori districts southern nyanza kenya total 21 chickens 11 randomly selected homesteads within group recruited african institute capacity building development aicad project used study chicken keepers routinely vaccinated birds newcastle disease recovering outbreak gumboro d…
CAVS_941	article investigate whether taxation households’ production marketed forest products developing countries likely assist achieving general development objectives resources conservation poverty alleviation based empirical study taxation village tanzania develop solve theoretical analytical model analyse taxation households’ access alternative income generating opportunities heterogeneous findings t…
CAVS_942	livestockmanure valuable source plant nutrients crop production central kenyan highlands quality terms available nitrogen low due considerable nitrogen losses ammonia olatilization study aimed assessing potential agro organic wastes reduce nitrogen losses manure heaps storage period three organic amendments selected laboratory simulation experiment evaluated farmers conditions based karura kiambu…
CAVS_943	specific elicitors pea necrosis obtained intercellular fluids compatible race cultivar interactions pseudomonas syringae pv pisi pea pisum sativum elicitors induced necrosis resistant susceptible cultivars using pea cultivars carrying different resistance genes bacterial races 1 5 test plants elicitor necrosis isolated partially characterised necrosis inducing activity intercellular fluids lost d…
CAVS_944	medicinal plants constitute important components flora widely distributed different regions kenya based ethnopharmacological sig nificance collected several medicinal plants south coast kenya used traditional medicine treat malaria evaluated toxicity present study brine shrimp artemia salina test used screen antimalarial plants cytotoxicity total 80 crude extracts 30 plant species distributed amo…
CAVS_945	among nitrogen n2 fixing bacteria rhizobia symbiosis legumes generally important agriculture although frankia cyanobacteria heterotrophic free living n2 fixers may fix significant amounts nitrogen specific conditions taxonomy n2 fixing bacteria undergoing substantial revisions due advent molecular methods phylogenetic analysis certain cases proved useful unravelling ecological relationships among…
CAVS_946	one environmental consequences slash burn farming loss forest system carbon turn contributes atmospheric change impacts upon global climates international attention become focused upon development alternatives slash burn agriculture alleviate poverty protect biodiversity reduce climate change alternative land use systems can evaluated terms carbon sequestration baseline measurements carbon dynami…
CAVS_947	food security east african highlands dependent upon productivity lands managed smallholders face difficult challenges maintaining fertility soils study conducted identify indicators soil fertility status consistent farmers’ perceptions soil fertility physical chemical biological properties soils measured paired fields identified either productive non productive 12 farmers compared findings househ…
CAVS_948	prevalence gastrointestinal helminths investigated examination 255 faecal samples different age groups sexes camels maintained communal grazing environment northern kenya november 1992 march 1993 addition 73 fresh faecal samples anaemic camels eggs per gram epg count 1000 cultured larval identification results showed peak worm infestations occurred soon onset rains female camels significantly hig…
CAVS_949	background ethnobotanical pharmacopoeia confidently used disease intervention need documentation preservation traditional medical knowledge bolster discovery novel drugs objective present study document indigenous medicinal plant utilization management extinction threats samburu district kenya methods field research conducted six divi sions samburu district kenya randomly sampled 100 consented in…
CAVS_950	first food policy paper kenya formulated 1981 revised 1994 response need accommodate new policies promoting liberalization privatization agricultural services inputs overall objectives policies ensure maintain position broad food sufficiency without using scarce foreign exchange achieve food security across different diverse parts country facilitate equitable distribution food produced country ac…
CAVS_951	substantial body evidence strongly supports concept multiple dietary factors affect blood pressure bp well established dietary modifications lower bp reduced salt intake weight loss moderation alcohol consumption among drink past decade increased potassium intake consumption dietary patterns based dash diet emerged effective strategies also lower bp substantial public health relevance findings re…
CAVS_952	adoption studies fodders legume technologies shown spread technology significantly enhanced informal methods dissemination especially farmer farmer extension known type farmers involved dissemination objective study identify farm farmer characteristics influence farmer farmer extension hence identify type farmers can disseminate fodder legume technologies random sample 130 farmers given calliandr…
CAVS_953	east african community eac initiated process prepare common guidelines environmental impact assessment eia shared aquatic ecosystems east africa analysis shared aquatic ecosystems assumed extended concept cross border sharing concept transboundary resources promote joint coordinated research involving sharing manpower facilities four aquatic ecosystems selected study lake victoria shared kenya ta…
CAVS_954	adoption internet banking platform carrying banking services continued rise globally can attributed number factors perceived usefulness perceived ease use self efficacy relative advantage compatibility result demonstrability paper based findings mba study conducted nairobi county kenya 2010 2011 purpose study establish factors influence adoption internet banking among individuals accounts commerc…
CAVS_955	past studies use soil fertility management strategies farmers usually model input use decisions based neoclassical utility profit maximization principle farmers use soil fertility management inputs primarily increase revenues profits however date study explains exactly decision making process occurs role personal values play driving choice soil fertility management inputs article systematically m…
CAVS_956	three fundamental constraints africa s future prosperity identified contributions issue geography market integration institutions widening gaps africa s economies industrialized nations contribute high levels migration africa developed world developed nations need support africa s resurgence will reduce poverty levels improve economic growth prospects africa will also reduce pressure developed co…
CAVS_957	sub saharan africa 72 per cent urban 98 per cent rural households use fuelwood energy kenya use charcoal urban areas risen 64 per cent two decades despite charcoal industry providing employment 500 000 people generating us 427 million benefits grassroots communities kept formal economies country review presents status charcoal industry kenya highlighting contribution livelihoods production utilis…
CAVS_958	parasitological diagnosis trypanosoma evansi infection camels hampered small number parasites blood circulation coupled tendency trypanosome invade tissues overcome sensitive assay antigen enzyme linked immunosorbent assay elisa developed capable detecting trypanosome antigens released bloodstream dying parasites evaluate usefulness assay assisting chemotherapy experiment designed compare ability…
CAVS_959	digital health conformation assessed 216 dairy cattle 78 randomly selected small scale farms cow gait assessed digits examined detail hoof measurements angle length dorsal hoof wall heel depth hoof base area also made hoof measurements varied individual cattle dorsal angle correlated heel depth r 0 53 p 0 001 dorsal length r 0 40 p 0 001 hoof base area correlated dorsal length r 0 41 p 0 001 sign…
CAVS_960	respiratory gas exchange blood respiratory properties studied east african tree frogchiromantis petersi frog unusually xerophilous occupies dry habitats prefers body temperatures near 40 c direct solar exposure total o2 uptake low 81 µl o2 g-1 h-1 19 0 sd 25 c increasing 253 5 µl o2 g-1 h-1 94 8 sd 40 c giving aq 10 value 2 1 skin o2 uptake 25 c 38 5 total gas exchange ratio 0 71 whole body gas e…
CAVS_961	light documented prevalence peri urban horticulture developing countries paper highlights need identify resolve health risks associated urban location systems contamination vegetables heavy metals vehicle emissions kampala occurred different levels depending location affected storage roots stems leaves different ways horticultural species thus need selected according location plant part consumed …
CAVS_962	hypertension affects almost 50 million people united states places higher risk cardiovascular diseases 1 2 furthermore risk increases progressive elevations blood pressure beginning even normal levels blood pressure 3 dietary approaches stop hypertension dash trial demonstrated diet emphasizes fruits vegetables low fat dairy products includes whole grains poultry fish nuts contains small amounts …
CAVS_963	n recent years rapid expansion use quantitative methods veterinary epidemiology developments response ambitious analytical objectives opportunities provided improved analytical capacity computers methods diagnostic tests spatial analysis modelling decision support systems briefly reviewed however widespread use analytical developments led increased controversy value statistical inference observat…
CAVS_964	patterns sero prevalence antibodies four infectious diseases representing broad range pathogens bacteria brucellosis mycoplasma contagious bovine pleuropneumonia viruses infectious bovine rhinotracheitis protozoa trypanosomosis investigated three levels organization farm area district three contrasting districts kenya compared arid pastoral area samburu tropical highland area kiambu tropical coas…
CAVS_965	relative variability sero prevalence antibodies infectious bovine rhinotracheitis ibr due cow farm agroecological area levels investigated three contrasting districts kenya samburu arid pastoral area kiambu tropical highland area kilifi typical tropical coastal area cattle selected two stage cluster sampling visited august 1991 1992 data animal farm area factors analyzed using schall s algorithm …
CAVS_966	begin stressing relevant adequate information essential ingredient efficient decision making processes aimed optimising performance livestock enterprises decisions universally made though different approaches may required animal health production monitoring hpm important sub saharan africa ssa livestock systems parts world set scene discussion hpm ssa broadly describe main african production syst…
[truncated: 9,825 more rows]
